# Supplementary material for: Applying deep learning to single-trial EEG data provides evidence for complementary theories on action control
Source: Commun Biol. 2020 Mar 9;3:112. doi: 10.1038/s42003-020-0846-z (PMC7062698; doi:10.1038/s42003-020-0846-z)
Supplement: Supplementary file 2 — supplementary data 1 [file 42003_2020_846_MOESM2_ESM.xlsx]

## Sheet: Figure1
subject	Acc
1	0.150725
2	0.168724
3	0.208202
4	0.208451
5	0.222527
6	0.228986
7	0.244582
8	0.261044
9	0.264865
10	0.283019
11	0.283582
12	0.337278
13	0.338843
14	0.38292
15	0.387187
16	0.39726
17	0.420712
18	0.422043
19	0.423881
20	0.453333
21	0.459538
22	0.462162
23	0.473262
24	0.477876
25	0.481481
26	0.485876
27	0.504043
28	0.504702
29	0.505051
30	0.50565
31	0.509589
32	0.510903
33	0.512748
34	0.513761
35	0.522436
36	0.523288
37	0.525157
38	0.527066
39	0.535714
40	0.536585
41	0.547425
42	0.558904
43	0.559028
44	0.563107
45	0.56383
46	0.564607
47	0.567568
48	0.568047
49	0.569364
50	0.569892
51	0.56993
52	0.571038
53	0.571848
54	0.571865
55	0.572254
56	0.572368
57	0.572973
58	0.57398
59	0.577922
60	0.578171
61	0.579755
62	0.579937
63	0.583569
64	0.584098
65	0.587248
66	0.587432
67	0.58806
68	0.592
69	0.595376
70	0.597403
71	0.598291
72	0.6
73	0.601695
74	0.601744
75	0.605797
76	0.607143
77	0.608696
78	0.61008
79	0.610119
80	0.610526
81	0.611594
82	0.614943
83	0.615616
84	0.617486
85	0.619835
86	0.619946
87	0.625767
88	0.626404
89	0.626781
90	0.626911
91	0.628986
92	0.630556
93	0.632836
94	0.635389
95	0.635854
96	0.636888
97	0.637119
98	0.637363
99	0.637427
100	0.639665
101	0.642012
102	0.642857
103	0.643229
104	0.645349
105	0.645429
106	0.645614
107	0.647929
108	0.648579
109	0.65
110	0.651351
111	0.653846
112	0.653951
113	0.654987
114	0.655647
115	0.656
116	0.65616
117	0.659639
118	0.661017
119	0.662722
120	0.66573
121	0.666667
122	0.666667
123	0.666667
124	0.666667
125	0.666667
126	0.667519
127	0.66756
128	0.669492
129	0.671348
130	0.671429
131	0.671642
132	0.672316
133	0.673239
134	0.673846
135	0.677333
136	0.677419
137	0.681698
138	0.683168
139	0.683908
140	0.685637
141	0.686441
142	0.687679
143	0.688427
144	0.688705
145	0.690476
146	0.690808
147	0.692521
148	0.693215
149	0.693727
150	0.694149
151	0.696319
152	0.69914
153	0.701754
154	0.702703
155	0.702857
156	0.703704
157	0.704485
158	0.706199
159	0.707865
160	0.708978
161	0.709239
162	0.712737
163	0.714653
164	0.714674
165	0.714681
166	0.715847
167	0.716495
168	0.719481
169	0.726994
170	0.72987
171	0.732484
172	0.735849
173	0.738667
174	0.743169
175	0.74386
176	0.744807
177	0.7507
178	0.752089
179	0.754386
180	0.758209
181	0.775701
182	0.791541
183	0.803191
184	0.808333
185	0.815718
186	0.832877

## Sheet: Figure3
Accuracy 20				Accuracy 80
	0	1			2	3
1	1.18261	1.10363		1	1.21842	1.16992
2	1.0917	1.08187		2	1.1191	1.11419
3	1.06222	1.04189		3	1.08263	1.13335
4	1.0481	1.03974		4	1.05407	1.03866
5	1.03544	1.03907		5	1.03609	1.01468
6	1.0247	1.02942		6	1.02265	1.0245
7	1.01248	1.00671		7	1.0144	1.01515
8	1.00661	1.01394		8	1.0073	1.00059
9	1.00441	1.00345		9	1.00364	1.00155
10	0.994823	0.990517		10	1.00045	0.970432
11	0.994383	0.985795		11	0.995177	0.974161
12	0.98892	0.99305		12	0.992684	0.971904
13	0.982523	1.00745		13	0.985635	0.980437
14	0.9799	0.990892		14	0.983441	0.994042
15	0.975834	0.986934		15	0.980024	0.94817
16	0.971824	1.01262		16	0.975915	0.980392
17	0.970031	0.981388		17	0.974929	0.953445
18	0.966762	1.01107		18	0.971987	0.939842
19	0.966469	0.946812		19	0.969948	1.00616
20	0.965072	1.0173		20	0.968593	0.927064
21	0.961509	0.95333		21	0.965807	0.953376
22	0.960112	0.984836		22	0.962313	0.974027
23	0.96004	0.978901		23	0.963656	0.91936
24	0.956114	1.04178		24	0.961395	0.936291
25	0.954874	0.97		25	0.959546	0.952927
26	0.955229	0.972862		26	0.958719	0.952208
27	0.952164	0.9365		27	0.956618	1.0729
28	0.951139	0.966209		28	0.95636	0.911162
29	0.953116	0.963092		29	0.955911	0.907943
30	0.948975	0.935692		30	0.952261	0.919369
31	0.950281	0.93545		31	0.952447	0.921797
32	0.949194	0.933505		32	0.953235	0.914425
33	0.947194	1.01519		33	0.951899	0.927666
34	0.944307	0.966491		34	0.950935	0.920213
35	0.945669	0.946386		35	0.951639	0.918971
36	0.940804	0.984099		36	0.947173	0.986066
37	0.943307	0.940365		37	0.947367	0.907205
38	0.943303	0.991147		38	0.947228	0.927316
39	0.94037	0.973445		39	0.948131	0.932859
40	0.940197	0.957365		40	0.947837	0.949665
41	0.939498	0.968038		41	0.94597	0.930243
42	0.940914	0.931133		42	0.944408	0.928554
43	0.942538	0.931646		43	0.944754	0.941987
44	0.938203	0.925798		44	0.943582	0.905116
45	0.936065	0.964056		45	0.943588	0.935192
46	0.936737	0.926499		46	0.942805	0.93381
47	0.935238	0.922014		47	0.943984	0.900595
48	0.937949	0.927574		48	0.942085	0.909261
49	0.93665	0.927665		49	0.941464	0.934033
50	0.932899	0.941363		50	0.93978	0.913835
51	0.933927	0.992797		51	0.942034	0.923088
52	0.934879	0.938772		52	0.944096	0.920663
53	0.935004	0.952449		53	0.940982	0.952196
54	0.933269	0.94197		54	0.940508	0.909048
55	0.933969	0.943241		55	0.941236	0.969918
56	0.933972	1.02912		56	0.941943	0.936615
57	0.930242	1.02858		57	0.938609	0.968314
58	0.931639	0.920678		58	0.939937	0.905056
59	0.93293	0.961639		59	0.937988	0.917854
60	0.931275	0.950056		60	0.939035	0.904765
61	0.932111	0.914561		61	0.937475	0.930433
62	0.931041	0.96315		62	0.938286	0.905175
63	0.929521	0.963684		63	0.937245	0.897838
64	0.929561	1.03071		64	0.934939	0.998979
65	0.929111	0.961296		65	0.936462	0.922422
66	0.927824	0.908766		66	0.934748	0.920576
67	0.92961	0.956329		67	0.936658	0.941423
68	0.926647	0.927634		68	0.934193	0.933944
69	0.927083	0.925728		69	0.936945	0.931302
70	0.929853	0.972766		70	0.935765	0.931719
71	0.925054	0.932208		71	0.935669	0.922006
72	0.928007	0.986243		72	0.935683	0.925006
73	0.927082	0.944473		73	0.935246	0.971476
74	0.925813	0.928356		74	0.93423	0.946578
75	0.929052	0.97245		75	0.935533	0.959747
76	0.926534	0.984439		76	0.934791	0.930363
77	0.924947	0.909165		77	0.931895	0.95235
78	0.926526	0.942461		78	0.930232	0.940191
79	0.924091	0.921608		79	0.934792	0.954963
80	0.925216	1.00937		80	0.932377	0.932191
81	0.926727	0.926452		81	0.931372	0.925742
82	0.925202	0.923293		82	0.930102	0.921468
83	0.924881	0.930539		83	0.933355	0.988277
84	0.923923	0.94651		84	0.932185	0.946754
85	0.927089	0.930078		85	0.930909	0.91707
86	0.921521	0.98808		86	0.931366	0.990988
87	0.91992	0.971933		87	0.931737	0.922317
88	0.922668	0.951216		88	0.933827	0.921555
89	0.922247	0.948297		89	0.933518	0.957034
90	0.924261	0.946256		90	0.933707	0.937493
91	0.924118	1.0158		91	0.932351	0.908731
92	0.923749	0.929287		92	0.929475	0.945791
93	0.921382	0.978769		93	0.929147	0.940445
94	0.923645	0.982431		94	0.931233	0.91566
95	0.923205	0.944391		95	0.9318	0.928033
96	0.922744	0.961102		96	0.928676	0.907611
97	0.920242	0.933019		97	0.93148	0.916161
98	0.917671	0.961929		98	0.930053	0.906287
99	0.919649	0.915388		99	0.928535	0.909122
100	0.920781	0.928773		100	0.930046	0.920598
101	0.918715	0.973978		101	0.928801	0.925797
102	0.920202	0.948036		102	0.927981	0.911562
103	0.92057	0.912365		103	0.928203	0.915843
104	0.917621	0.913544		104	0.930971	0.933712
105	0.917258	0.910514		105	0.928403	0.960421
106	0.918083	0.932191		106	0.929236	0.918058
107	0.91808	0.921126		107	0.928898	0.925942
108	0.918499	0.91061		108	0.92888	0.937433
109	0.921027	0.933251		109	0.926133	0.921989
110	0.917369	0.934246		110	0.928353	0.954378
111	0.91799	0.920622		111	0.927017	0.958597
112	0.916365	0.94724		112	0.926924	0.922741
113	0.921251	0.911417		113	0.92745	1.00766
114	0.918013	0.999095		114	0.925412	0.954822
115	0.914856	0.90727		115	0.92978	0.905848
116	0.913576	1.02546		116	0.927208	0.914702
117	0.917609	0.927986		117	0.929485	0.924547
118	0.914865	0.902928		118	0.926284	0.922708
119	0.91577	0.937753		119	0.926936	0.91776
120	0.915414	0.923002		120	0.92619	0.952178
121	0.917438	0.968919		121	0.92696	0.902041
122	0.916349	1.00175		122	0.926076	0.951289
123	0.914972	1.00469		123	0.925075	0.943846
124	0.91255	0.909381		124	0.926272	0.941329
125	0.916301	0.971396		125	0.928041	0.999681
126	0.915752	0.930699		126	0.924309	0.940727
127	0.915896	0.925061		127	0.925978	0.941246
128	0.914523	0.912941		128	0.925716	0.935305
129	0.914704	0.918669		129	0.9245	0.925777
130	0.914495	0.939532		130	0.924038	0.992161
131	0.915071	0.934743		131	0.927161	0.912072
132	0.915993	0.922828		132	0.928024	0.911463
133	0.91595	0.92056		133	0.927245	0.949536
134	0.915322	0.925866		134	0.92398	0.923928
135	0.915988	0.90765		135	0.924586	0.933672
136	0.912985	0.909058		136	0.927159	0.886696
137	0.911752	0.907514		137	0.924226	0.953993
138	0.910189	0.957951		138	0.923559	0.973992
139	0.91362	0.936167		139	0.923903	0.915979
140	0.910178	0.907302		140	0.924486	0.937349
141	0.911971	0.93682		141	0.92476	0.990333
142	0.910552	0.934453		142	0.924734	0.93345
143	0.913498	0.942299		143	0.924151	0.900402
144	0.913932	0.922221		144	0.927116	0.936005
145	0.911069	0.949685		145	0.924132	0.905846
146	0.913289	0.95349		146	0.927587	0.939475
147	0.911194	0.916467		147	0.926388	0.924258
148	0.912932	0.980525		148	0.925245	0.902471
149	0.909917	0.996829		149	0.923829	0.911141
150	0.91282	0.939729		150	0.925361	0.934708
151	0.913078	0.983173		151	0.925554	0.934679
152	0.91089	1.00197		152	0.921515	0.91724
153	0.911789	0.997732		153	0.924049	0.947666
154	0.913686	0.924743		154	0.926892	0.932758
155	0.911124	0.898859		155	0.922019	0.980427
156	0.911382	0.908516		156	0.925248	0.91033
157	0.907623	0.915826		157	0.923278	0.895461
158	0.909544	0.921216		158	0.927439	0.925248
159	0.912063	0.969029		159	0.92493	0.933233
160	0.9112	0.938392		160	0.923439	0.906878
161	0.910522	0.900878		161	0.924607	0.954049
162	0.910649	0.958517		162	0.923472	0.920044
163	0.910545	0.911092		163	0.924855	0.93943
164	0.910577	0.945658		164	0.923538	0.936629
165	0.910872	1.01881		165	0.922914	0.917771
166	0.911205	0.914478		166	0.924922	0.936974
167	0.911034	0.912391		167	0.925796	0.929921
168	0.911943	1.0667		168	0.923117	0.901132
169	0.912473	0.960526		169	0.925404	0.922651
170	0.915433	0.896438		170	0.924607	0.918918
171	0.911711	0.897045		171	0.925978	0.971035
172	0.912613	0.943902		172	0.92272	0.906922
173	0.909928	1.0383		173	0.923657	0.948152
174	0.911322	0.952816		174	0.92212	0.925436
175	0.909442	0.89312		175	0.924577	0.950761
176	0.908612	0.948115		176	0.924214	0.878712
177	0.912212	0.90904		177	0.923381	0.916022
178	0.90985	0.919986		178	0.922758	0.969169
179	0.912181	0.940146		179	0.922465	0.924702
180	0.908879	0.930506		180	0.92492	0.918813
181	0.905976	0.896734		181	0.921901	0.932655
182	0.908151	0.966066		182	0.921678	0.909858
183	0.91113	0.909301		183	0.924747	0.939781
184	0.909199	0.918181		184	0.921633	0.973963
185	0.911578	1.02013		185	0.922387	0.920857
186	0.908956	1.03571		186	0.924598	0.909251
187	0.907964	0.961009		187	0.922815	0.956387
188	0.910361	1.00489		188	0.923908	0.953
189	0.912834	0.943096		189	0.922722	0.893707
190	0.91172	0.951299		190	0.923121	0.904005
191	0.912226	0.904497		191	0.923468	0.874944
192	0.90715	0.923853		192	0.921915	0.90965
193	0.91008	0.921734		193	0.921813	0.897366
194	0.907008	0.913371		194	0.923176	0.911059
195	0.909732	1.04317		195	0.922532	0.985592
196	0.90893	0.913016		196	0.924565	0.893885
197	0.905913	0.918865		197	0.919848	0.938437
198	0.908482	0.965132		198	0.923072	0.899095
199	0.909419	0.951051		199	0.921558	0.942583
200	0.907036	0.933602		200	0.922076	0.905882
201	0.908393	0.903159		201	0.917926	0.909379
202	0.907718	0.924317		202	0.921864	1.0583
203	0.910552	0.925822		203	0.920597	0.91274
204	0.906885	0.96039		204	0.922717	0.915845
205	0.908329	0.907824		205	0.922802	0.943189
206	0.906984	0.955764		206	0.924889	0.890046
207	0.907583	0.962971		207	0.922918	0.950747
208	0.909347	0.902724		208	0.922182	0.931272
209	0.907311	1.04615		209	0.919532	0.935094
210	0.908311	0.92324		210	0.921699	0.922093
211	0.906078	0.913225		211	0.923203	0.920109
212	0.910226	0.92409		212	0.920358	0.947263
213	0.904763	0.928622		213	0.922843	0.942575
214	0.905751	0.960371		214	0.921007	0.908493
215	0.910969	0.965169		215	0.921569	0.924277
216	0.910609	0.923442		216	0.92139	0.89536
217	0.909774	1.00416		217	0.922799	0.926578
218	0.910445	0.941632		218	0.922761	0.906582
219	0.907987	0.992146		219	0.919171	0.906465
220	0.909288	0.98186		220	0.92073	0.910121
221	0.907767	0.921346		221	0.925271	0.899042
222	0.906291	0.973646		222	0.920306	0.917224
223	0.90887	0.90828		223	0.921884	0.911504
224	0.90589	0.911255		224	0.918287	0.930941
225	0.908314	0.969434		225	0.921737	0.875738
226	0.906392	0.917361		226	0.920869	0.905197
227	0.907382	0.954967		227	0.920454	0.913985
228	0.908325	1.07763		228	0.921864	0.897119
229	0.906682	0.936922		229	0.918906	0.887985
230	0.907252	0.992029		230	0.921735	0.904396
231	0.909849	0.934081		231	0.918647	0.929628
232	0.906981	0.961201		232	0.920845	0.90458
233	0.910922	0.935226		233	0.920248	0.912361
234	0.911878	0.972723		234	0.918805	0.961863
235	0.907066	0.920101		235	0.918601	0.911044
236	0.906971	0.996218		236	0.918745	0.953232
237	0.90822	0.925057		237	0.918745	0.925911
238	0.908298	0.944313		238	0.920179	0.898664
239	0.905875	0.965829		239	0.918841	0.917687
240	0.907339	0.900701		240	0.92082	1.00521
241	0.907921	1.01166		241	0.920049	0.890817
242	0.903882	0.964955		242	0.922404	0.923511
243	0.906227	0.933303		243	0.923292	0.909906
244	0.908294	0.927197		244	0.918547	0.971946
245	0.90653	0.908005		245	0.922469	0.92706
246	0.907697	0.926996		246	0.921048	0.899524
247	0.90829	0.959375		247	0.920972	0.906003
248	0.908786	0.926643		248	0.916063	0.922429
249	0.908983	0.943806		249	0.920121	0.93658
250	0.905666	0.938592		250	0.919706	0.909994
251	0.907588	0.905727		251	0.919373	0.934687
252	0.906781	0.905578		252	0.917393	0.942316
253	0.908148	0.940246		253	0.919204	0.919701
254	0.904216	0.947166		254	0.917006	0.899152
255	0.906584	0.9135		255	0.916896	0.912405
256	0.906169	0.913374		256	0.918849	0.872526
257	0.908687	0.916571		257	0.92048	0.90631
258	0.907134	0.967063		258	0.919198	0.897423
259	0.905595	0.989433		259	0.917077	0.890681
260	0.905513	0.906151		260	0.920866	0.920297
261	0.908915	0.917143		261	0.918127	0.900617
262	0.90622	0.965772		262	0.920379	0.898455
263	0.904461	0.88704		263	0.920083	0.930033
264	0.907196	0.926759		264	0.920028	0.892558
265	0.90468	1.10974		265	0.922637	0.923582
266	0.90225	0.953291		266	0.916182	0.902391
267	0.905013	0.92573		267	0.918949	0.939485
268	0.904249	0.913233		268	0.922154	0.950435
269	0.903823	0.926853		269	0.917061	0.904147
270	0.905724	1.07254		270	0.915849	0.896291
271	0.906243	1.00751		271	0.918457	0.911927
272	0.908155	0.908409		272	0.918816	0.936044
273	0.905939	0.94593		273	0.920149	0.903941
274	0.905301	0.913933		274	0.918197	0.939827
275	0.903831	0.940137		275	0.91657	0.909498
276	0.904794	0.910051		276	0.917284	0.885459
277	0.906001	0.90535		277	0.918142	0.92952
278	0.905305	0.923536		278	0.91931	0.914462
279	0.906397	0.950129		279	0.918696	0.885788
280	0.906003	0.925475		280	0.91909	0.900184
281	0.904479	0.935658		281	0.91976	0.928203
282	0.906922	0.947036		282	0.917235	0.91189
283	0.906193	0.947217		283	0.920551	0.88234
284	0.90267	0.889419		284	0.917922	0.886361
285	0.907562	0.94588		285	0.917078	0.910995
286	0.901842	1.05928		286	0.918022	0.898298
287	0.905892	0.918842		287	0.918347	0.923566
288	0.906456	0.96954		288	0.919465	0.926993
289	0.903192	0.93712		289	0.916786	0.942337
290	0.905183	1.00946		290	0.917514	0.898564
291	0.904833	0.899529		291	0.917181	0.889201
292	0.905128	1.03569		292	0.91857	0.93915
293	0.905618	0.915555		293	0.918412	0.956438
294	0.907563	0.911763		294	0.916178	0.926591
295	0.906496	0.929364		295	0.91684	0.913306
296	0.90579	0.989541		296	0.91807	0.990924
297	0.903523	0.98287		297	0.915954	0.892332
298	0.905101	0.958748		298	0.916324	0.936854
299	0.907778	0.896919		299	0.919918	0.993618
300	0.905692	0.898281		300	0.919462	0.909434
301	0.905153	0.928415		301	0.918025	0.917351
302	0.904343	0.895806		302	0.917474	0.897806
303	0.904446	0.918853		303	0.921178	0.928865
304	0.905293	0.942689		304	0.915163	0.898075
305	0.906838	0.929233		305	0.917315	0.92495
306	0.906575	0.906985		306	0.916651	0.902726
307	0.906517	0.928578		307	0.916116	0.932547
308	0.905749	0.889929		308	0.915908	0.89872
309	0.904448	0.914837		309	0.916631	0.912306
310	0.905076	0.94112		310	0.914611	0.896259
311	0.90548	1.02207		311	0.918947	0.950579
312	0.905928	0.922677		312	0.914486	0.898018
313	0.903362	0.942708		313	0.917379	0.914598
314	0.905282	0.948383		314	0.918333	0.897419
315	0.904808	0.921058		315	0.920993	0.940796
316	0.903179	0.945215		316	0.917733	0.908036
317	0.901608	0.919462		317	0.917307	0.905079
318	0.907189	0.959089		318	0.916209	0.913132
319	0.906165	0.91721		319	0.916492	0.961728
320	0.90787	0.910662		320	0.916646	0.900896
321	0.905569	0.981384		321	0.915185	0.910206
322	0.903849	0.964821		322	0.916258	0.929544
323	0.90529	0.922827		323	0.919399	0.883299
324	0.904357	0.929997		324	0.916225	0.888696
325	0.903794	0.934489		325	0.916723	0.928327
326	0.904367	0.920032		326	0.915088	0.973348
327	0.906476	0.982816		327	0.917026	0.916049
328	0.905374	0.924152		328	0.917723	0.915089
329	0.905078	0.950345		329	0.917858	0.937988
330	0.904345	0.994644		330	0.914629	0.941713
331	0.903197	1.03651		331	0.916741	0.913457
332	0.904633	0.922583		332	0.91664	0.954301
333	0.906468	0.941534		333	0.914151	0.887495
334	0.905135	0.949306		334	0.91756	0.913804
335	0.90499	1.00107		335	0.915722	0.897569
336	0.906773	0.946412		336	0.915573	0.892369
337	0.904362	0.90846		337	0.915431	0.916003
338	0.903634	0.935854		338	0.918158	0.919919
339	0.905946	0.930487		339	0.916741	0.892735
340	0.907265	0.94534		340	0.917889	0.899575
341	0.906122	0.953016		341	0.915453	0.924921
342	0.905489	0.917964		342	0.915077	0.889317
343	0.906082	0.912167		343	0.916585	0.905035
344	0.904805	0.949544		344	0.917355	0.922021
345	0.904901	0.899649		345	0.913106	0.952541
346	0.902289	0.908884		346	0.917429	0.926493
347	0.903348	0.967783		347	0.919726	0.912451
348	0.905482	0.921654		348	0.919239	0.926061
349	0.905044	0.935773		349	0.914368	0.898781
350	0.906159	0.965736		350	0.916057	0.897057
351	0.908255	0.972555		351	0.915828	0.883194
352	0.905399	0.89691		352	0.914604	0.984484
353	0.902426	0.952762		353	0.916962	0.904909
354	0.901915	0.953378		354	0.915768	0.931315
355	0.902515	1.0224		355	0.918905	0.920595
356	0.903743	0.988107		356	0.917357	0.933935
357	0.907034	0.912977		357	0.914644	0.946961
358	0.904052	0.942821		358	0.920505	0.911607
359	0.905593	0.939814		359	0.914969	0.903786
360	0.904123	0.968225		360	0.917418	0.953288
361	0.90544	0.905695		361	0.916766	0.971538
362	0.901528	0.953187		362	0.918061	0.91237
363	0.904385	0.91299		363	0.917151	0.898401
364	0.904641	0.913867		364	0.914817	0.873363
365	0.906493	1.04665		365	0.917064	0.913038
366	0.903928	0.950245		366	0.91478	0.947031
367	0.904447	0.97034		367	0.915196	0.926847
368	0.905243	0.905132		368	0.916301	0.916605
369	0.903032	0.91856		369	0.915938	0.92583
370	0.903722	0.940435		370	0.915434	0.94309
371	0.905506	0.916306		371	0.916674	0.874758
372	0.90349	0.98861		372	0.912844	0.965221
373	0.904787	0.932338		373	0.917069	0.92674
374	0.90693	0.975764		374	0.915549	0.922425
375	0.906135	0.974143		375	0.919425	0.95277
376	0.904628	0.924393		376	0.917606	0.932788
377	0.90624	0.930512		377	0.914544	0.920113
378	0.906142	0.909175		378	0.915655	0.918432
379	0.905501	0.934215		379	0.916072	0.918656
380	0.903384	0.935729		380	0.913388	0.934927
381	0.901388	0.967087		381	0.916343	0.917776
382	0.904812	1.02062		382	0.914918	0.910453
383	0.902834	0.933039		383	0.915329	0.945631
384	0.916233	0.924602		384	0.917835	0.946463
385	0.90826	0.971017		385	0.914216	0.95746
386	0.903967	0.961185		386	0.915916	0.905141
387	0.902979	0.904542		387	0.915611	0.921528
388	0.907142	1.06498		388	0.917519	0.894324
389	0.904868	0.931221		389	0.91379	0.917053
390	0.903431	0.965894		390	0.916242	0.910552
391	0.90471	0.940352		391	0.91498	0.936784
392	0.903841	0.950633		392	0.916953	0.951758
393	0.905047	0.96598		393	0.91567	0.953145
394	0.905358	0.987492		394	0.918321	0.920668
395	0.906267	0.932105		395	0.916453	0.930025
396	0.904381	1.03323		396	0.914205	0.923381
397	0.90246	0.985593		397	0.918043	0.894022
398	0.902786	0.911501		398	0.914249	0.927546
399	0.903597	1.01117		399	0.916334	0.96311
400	0.903917	0.96059		400	0.917919	0.909987
401	0.904542	1.036		401	0.916304	0.938267
402	0.905692	0.93124		402	0.917036	0.911706
403	0.902579	0.923653		403	0.916521	0.910298
404	0.902643	0.980574		404	0.913708	0.873416
405	0.904134	0.929069		405	0.917094	0.961505
406	0.905002	1.06525		406	0.915215	0.883719
407	0.901794	0.973239		407	0.916557	0.918515
408	0.904503	0.907257		408	0.913622	0.9262
409	0.901549	0.943908		409	0.915774	0.941804
410	0.90232	0.926987		410	0.916007	0.913248
411	0.907991	0.989603		411	0.916296	0.911369
412	0.905339	0.918503		412	0.915111	0.940746
413	0.904213	0.926138		413	0.915955	0.941246
414	0.901783	0.933777		414	0.912893	0.903692
415	0.903631	0.960705		415	0.916816	0.915806
416	0.902837	0.923394		416	0.915283	0.971999
417	0.90314	1.07756		417	0.915915	0.970971
418	0.905277	0.953884		418	0.915526	0.898216
419	0.903966	1.06735		419	0.913158	0.870665
420	0.904607	0.948603		420	0.91365	0.903844
421	0.904875	0.918326		421	0.91572	0.907356
422	0.904167	0.943226		422	0.915629	0.921643
423	0.903945	0.970963		423	0.91302	0.955756
424	0.905067	0.958171		424	0.914854	0.995186
425	0.90146	0.932976		425	0.917611	0.895066
426	0.902178	0.953877		426	0.916194	0.914601
427	0.902107	0.901783		427	0.915862	0.901271
428	0.900671	0.920249		428	0.912989	0.906566
429	0.905493	0.897905		429	0.917411	0.883628
430	0.902704	0.928099		430	0.912558	0.887289
431	0.901321	1.06787		431	0.916202	0.933473
432	0.904174	0.915576		432	0.91629	0.899294
433	0.904258	0.978833		433	0.914313	0.905074
434	0.903201	0.941729		434	0.913525	0.899344
435	0.901569	0.968208		435	0.914538	0.891471
436	0.902307	0.930917		436	0.915819	0.866185
437	0.901191	0.98985		437	0.914312	0.889236
438	0.9014	0.947044		438	0.913297	0.907907
439	0.906269	0.918465		439	0.916727	0.931069
440	0.903377	0.902164		440	0.91714	0.915828
441	0.902024	0.906942		441	0.912057	0.877808
442	0.902838	0.934677		442	0.915005	0.939282
443	0.904538	0.93771		443	0.914182	0.893282
444	0.903632	0.924805		444	0.916065	0.898752
445	0.902939	0.918205		445	0.912971	0.874582
446	0.901843	0.967846		446	0.918393	0.866548
447	0.904711	0.924062		447	0.915188	0.906833
448	0.903269	0.938709		448	0.910838	0.902867
449	0.904791	0.957497		449	0.914137	0.95356
450	0.899657	0.90698		450	0.915276	0.959671
451	0.902149	0.981599		451	0.915811	0.916963
452	0.899883	0.971946		452	0.914493	0.884397
453	0.903257	0.95596		453	0.914651	0.90601
454	0.904014	0.990285		454	0.912619	0.884373
455	0.90654	0.9318		455	0.913318	0.942419
456	0.8993	0.995026		456	0.915856	0.890356
457	0.902219	0.90222		457	0.913966	0.94833
458	0.900109	0.921113		458	0.913907	0.919013
459	0.901253	0.941768		459	0.912335	0.934519
460	0.901578	0.910267		460	0.917082	0.928263
461	0.902915	0.957022		461	0.911175	0.898693
462	0.903601	0.935186		462	0.917643	0.900973
463	0.903146	0.952394		463	0.912988	0.920427
464	0.902763	0.898688		464	0.918229	0.901443
465	0.902217	0.916202		465	0.915572	0.908964
466	0.90048	1.05006		466	0.911629	0.990487
467	0.901679	0.919941		467	0.915487	0.888037
468	0.900338	0.976331		468	0.912641	0.907159
469	0.902542	1.0683		469	0.914649	0.89931
470	0.903637	0.897326		470	0.916329	0.892317
471	0.9036	0.944836		471	0.914151	0.914953
472	0.903656	0.921508		472	0.91592	0.938222
473	0.901747	0.911022		473	0.913983	0.906498
474	0.901018	0.970279		474	0.914892	0.894413
475	0.902373	0.918803		475	0.913303	0.907775
476	0.901567	0.919399		476	0.915793	0.929329
477	0.901205	0.91046		477	0.913906	0.86975
478	0.899507	0.932087		478	0.916159	0.894612
479	0.901886	0.907465		479	0.914967	1.00126
480	0.903413	0.940659		480	0.915164	0.906469
481	0.905131	0.953325		481	0.917074	0.887935
482	0.900169	0.969948		482	0.915909	0.923773
483	0.902889	1.02091		483	0.91322	0.921669
484	0.90008	0.979902		484	0.912611	0.869116
485	0.902867	0.940304		485	0.915296	0.901431
486	0.903773	0.97532		486	0.917985	0.942026
487	0.902469	0.930465		487	0.91437	0.919023
488	0.902343	1.03682		488	0.915362	0.944269
489	0.90124	0.972667		489	0.915252	0.897246
490	0.902511	0.926491		490	0.915658	0.924867
491	0.902539	0.990047		491	0.91465	0.929337
492	0.900437	0.920736		492	0.914459	0.910342
493	0.901251	0.970465		493	0.916288	0.927531
494	0.904619	0.95023		494	0.91497	0.91489
495	0.905464	1.02321		495	0.914432	0.945752
496	0.902465	0.95475		496	0.915813	0.955634
497	0.898398	0.912394		497	0.914993	0.921799
498	0.901707	0.91202		498	0.913035	0.961212
499	0.901827	0.930601		499	0.915301	0.943004
500	0.904148	1.00892		500	0.915649	0.887202
Epoch	Train	Validation		Epoch	Train	Validation
	subject with accuracy 20%'
					subject with accuracy 80%

## Sheet: Figure 4c
PO9						PO10						FC1						F8
	Left non conf	Left conf	Right non conf	Right conf			Left non conf	Left conf	Right non conf	Right conf			Left non conf	Left conf	Right non conf	Right conf			Left non conf	Left conf	Right non conf	Right conf
-0.5	-0.3427	-1.5038	1.344	0.6018		-0.5	-0.538	0.7598	-1.0792	-0.4981		-0.5	0.6003	0.4078	0.0167	-0.5538		-0.5	-1.402	0.2449	-1.382	-0.5778
-0.496094	-0.3689	-1.4354	1.3291	0.4903		-0.496094	-0.5523	0.6771	-1.2854	-0.6357		-0.496094	0.6433	0.3451	-0.0059	-0.5553		-0.496094	-1.4369	0.2333	-1.3349	-0.5937
-0.492188	-0.372	-1.3626	1.3527	0.3626		-0.492188	-0.5611	0.5839	-1.516	-0.7542		-0.492188	0.6659	0.2908	-0.0594	-0.535		-0.492188	-1.4603	0.2346	-1.3082	-0.6035
-0.488281	-0.3482	-1.3047	1.4079	0.2341		-0.488281	-0.5657	0.4956	-1.7464	-0.8394		-0.488281	0.671	0.249	-0.1348	-0.4996		-0.488281	-1.4768	0.2477	-1.3133	-0.5973
-0.484375	-0.2975	-1.2767	1.4822	0.1192		-0.484375	-0.5666	0.4248	-1.953	-0.8866		-0.484375	0.6633	0.2208	-0.2219	-0.4566		-0.484375	-1.4923	0.2715	-1.3531	-0.5712
-0.480469	-0.2246	-1.2862	1.5599	0.0289		-0.480469	-0.5632	0.3806	-2.116	-0.9004		-0.480469	0.6484	0.2058	-0.3107	-0.4141		-0.480469	-1.5116	0.3039	-1.4223	-0.5276
-0.476562	-0.1385	-1.3323	1.6245	-0.0311		-0.476562	-0.5535	0.3663	-2.2222	-0.892		-0.476562	0.63	0.2025	-0.3926	-0.379		-0.476562	-1.5372	0.3417	-1.5067	-0.4752
-0.472656	-0.0521	-1.4048	1.6619	-0.0608		-0.472656	-0.534	0.3797	-2.2659	-0.8748		-0.472656	0.609	0.2091	-0.4618	-0.3555		-0.472656	-1.5678	0.3798	-1.5887	-0.4258
-0.46875	0.0212	-1.4882	1.6625	-0.0644		-0.46875	-0.5019	0.4126	-2.249	-0.861		-0.46875	0.5848	0.2226	-0.5161	-0.3452		-0.46875	-1.5986	0.4128	-1.6494	-0.3897
-0.464844	0.0687	-1.5633	1.6219	-0.0486		-0.464844	-0.4563	0.4539	-2.1789	-0.858		-0.464844	0.5552	0.2396	-0.556	-0.3461		-0.464844	-1.6215	0.4362	-1.6744	-0.372
-0.460938	0.0825	-1.6121	1.5421	-0.0194		-0.460938	-0.3985	0.4896	-2.0672	-0.8685		-0.460938	0.5185	0.2554	-0.5845	-0.3525		-0.460938	-1.6269	0.4487	-1.6561	-0.3717
-0.457031	0.0592	-1.6201	1.4307	0.0176		-0.457031	-0.3327	0.5077	-1.9269	-0.8896		-0.457031	0.4738	0.2658	-0.6052	-0.3564		-0.457031	-1.6075	0.453	-1.5954	-0.382
-0.453125	0.0022	-1.5801	1.3012	0.0595		-0.453125	-0.2655	0.5001	-1.771	-0.9149		-0.453125	0.4227	0.2675	-0.6219	-0.3493		-0.453125	-1.5601	0.4559	-1.5005	-0.3934
-0.449219	-0.0806	-1.4926	1.1706	0.1044		-0.449219	-0.2052	0.4655	-1.6119	-0.9364		-0.449219	0.368	0.259	-0.6386	-0.3254		-0.449219	-1.4888	0.4651	-1.384	-0.3979
-0.445312	-0.1779	-1.3664	1.056	0.1511		-0.445312	-0.1607	0.4092	-1.4595	-0.9471		-0.445312	0.3138	0.2407	-0.658	-0.2833		-0.445312	-1.4038	0.486	-1.2599	-0.3927
-0.441406	-0.277	-1.2172	0.9717	0.1986		-0.441406	-0.1406	0.3419	-1.3216	-0.9419		-0.441406	0.2649	0.2155	-0.6823	-0.2272		-0.441406	-1.3188	0.5188	-1.141	-0.381
-0.4375	-0.3672	-1.0633	0.9268	0.2461		-0.4375	-0.151	0.2762	-1.2043	-0.9193		-0.4375	0.2251	0.1876	-0.7127	-0.1661		-0.4375	-1.2477	0.5574	-1.0381	-0.3711
-0.433594	-0.4414	-0.9225	0.9224	0.2942		-0.433594	-0.1941	0.2228	-1.1126	-0.8804		-0.433594	0.1963	0.1615	-0.7482	-0.1119		-0.433594	-1.2017	0.5904	-0.9607	-0.3731
-0.429688	-0.4963	-0.8086	0.9543	0.3432		-0.429688	-0.2665	0.189	-1.0502	-0.8288		-0.429688	0.1781	0.1412	-0.7872	-0.0764		-0.429688	-1.1871	0.6047	-0.9163	-0.3937
-0.425781	-0.5321	-0.7297	1.0122	0.3943		-0.425781	-0.3585	0.1764	-1.0192	-0.7688		-0.425781	0.168	0.1288	-0.826	-0.0687		-0.425781	-1.2045	0.5889	-0.9103	-0.4347
-0.421875	-0.5512	-0.6879	1.0828	0.449		-0.421875	-0.456	0.1824	-1.0175	-0.7056		-0.421875	0.1616	0.1238	-0.8602	-0.0927		-0.421875	-1.2496	0.5379	-0.9433	-0.4901
-0.417969	-0.5557	-0.6816	1.1525	0.5068		-0.417969	-0.543	0.2005	-1.0382	-0.6436		-0.417969	0.1554	0.1245	-0.885	-0.1464		-0.417969	-1.3135	0.4551	-1.0093	-0.5494
-0.414062	-0.5467	-0.7071	1.2085	0.566		-0.414062	-0.6058	0.2234	-1.0705	-0.5865		-0.414062	0.147	0.1276	-0.8957	-0.222		-0.414062	-1.3842	0.3517	-1.0943	-0.5996
-0.410156	-0.5233	-0.7587	1.2424	0.6232		-0.410156	-0.6357	0.2431	-1.1032	-0.5374		-0.410156	0.1356	0.1297	-0.8888	-0.3075		-0.410156	-1.4492	0.2438	-1.1787	-0.6306
-0.40625	-0.4838	-0.8302	1.2508	0.6734		-0.40625	-0.6314	0.2524	-1.1268	-0.498		-0.40625	0.123	0.1285	-0.8618	-0.3895		-0.40625	-1.4971	0.1477	-1.2413	-0.6379
-0.402344	-0.427	-0.9135	1.2362	0.7116		-0.402344	-0.599	0.2455	-1.1375	-0.4699		-0.402344	0.1112	0.1224	-0.8146	-0.4564		-0.402344	-1.5202	0.0766	-1.2645	-0.6242
-0.398438	-0.353	-0.9989	1.2047	0.7326		-0.398438	-0.55	0.219	-1.1375	-0.4548		-0.398438	0.1027	0.1106	-0.7489	-0.5003		-0.398438	-1.5158	0.0373	-1.2392	-0.5991
-0.394531	-0.264	-1.0767	1.1643	0.733		-0.394531	-0.4988	0.1738	-1.1331	-0.4534		-0.394531	0.0986	0.0936	-0.6684	-0.5175		-0.394531	-1.4875	0.0303	-1.1675	-0.5752
-0.390625	-0.1648	-1.1378	1.1214	0.7105		-0.390625	-0.4586	0.115	-1.1316	-0.4653		-0.390625	0.0991	0.0732	-0.5788	-0.5083		-0.390625	-1.4431	0.0504	-1.0636	-0.5641
-0.386719	-0.0615	-1.1757	1.08	0.6655		-0.386719	-0.4381	0.0514	-1.1379	-0.4869		-0.386719	0.1038	0.0521	-0.4872	-0.4769		-0.386719	-1.392	0.0898	-0.9498	-0.5725
-0.382812	0.0391	-1.1868	1.0411	0.6009		-0.382812	-0.4393	-0.0055	-1.1537	-0.5124		-0.382812	0.111	0.0344	-0.4016	-0.4292		-0.382812	-1.342	0.139	-0.8525	-0.5983
-0.378906	0.1301	-1.172	1.0022	0.5219		-0.378906	-0.4572	-0.0455	-1.176	-0.5351		-0.378906	0.1194	0.0238	-0.3294	-0.3727		-0.378906	-1.2967	0.19	-0.795	-0.6306
-0.375	0.2055	-1.135	0.9601	0.4372		-0.375	-0.4816	-0.0615	-1.1989	-0.5497		-0.375	0.1278	0.0233	-0.2773	-0.3154		-0.375	-1.2552	0.2371	-0.7913	-0.653
-0.371094	0.2605	-1.0825	0.9117	0.3561		-0.371094	-0.5007	-0.0505	-1.2153	-0.5554		-0.371094	0.1342	0.0343	-0.2487	-0.2641		-0.371094	-1.2143	0.2772	-0.8413	-0.6482
-0.367188	0.2935	-1.0235	0.8551	0.2884		-0.367188	-0.5058	-0.0138	-1.2189	-0.5558		-0.367188	0.1364	0.0557	-0.2437	-0.2245		-0.367188	-1.1712	0.3099	-0.931	-0.6056
-0.363281	0.305	-0.9663	0.7906	0.2412		-0.363281	-0.4933	0.0441	-1.2061	-0.558		-0.363281	0.1321	0.0848	-0.2591	-0.2006		-0.363281	-1.1255	0.335	-1.0345	-0.5246
-0.359375	0.2978	-0.9184	0.723	0.2171		-0.359375	-0.4651	0.1173	-1.1775	-0.5696		-0.359375	0.1181	0.1171	-0.2892	-0.1948		-0.359375	-1.0796	0.351	-1.1231	-0.4166
-0.355469	0.2746	-0.8849	0.6597	0.2134		-0.355469	-0.4277	0.1992	-1.1371	-0.5945		-0.355469	0.0923	0.1484	-0.3266	-0.2074		-0.355469	-1.037	0.3543	-1.1725	-0.3021
-0.351562	0.2369	-0.8667	0.6106	0.2231		-0.351562	-0.3876	0.2835	-1.0926	-0.6304		-0.351562	0.0532	0.1754	-0.3637	-0.2372		-0.351562	-1.0007	0.3401	-1.1716	-0.2052
-0.347656	0.1828	-0.8609	0.5854	0.2367		-0.347656	-0.3503	0.3645	-1.0528	-0.6692		-0.347656	0.0009	0.1965	-0.3937	-0.2811		-0.347656	-0.9718	0.3057	-1.1246	-0.1471
-0.34375	0.1086	-0.8613	0.5902	0.2455		-0.34375	-0.3186	0.4379	-1.0253	-0.6978		-0.34375	-0.062	0.2112	-0.4118	-0.3338		-0.34375	-0.949	0.2523	-1.0502	-0.1406
-0.339844	0.0101	-0.8605	0.6264	0.2443		-0.339844	-0.2927	0.5005	-1.0152	-0.7029		-0.339844	-0.13	0.2202	-0.4155	-0.3888		-0.339844	-0.9305	0.1869	-0.9738	-0.1871
-0.335938	-0.114	-0.8511	0.6891	0.232		-0.335938	-0.2719	0.5495	-1.0219	-0.6746		-0.335938	-0.1948	0.2237	-0.4053	-0.4386		-0.335938	-0.9153	0.1208	-0.9199	-0.276
-0.332031	-0.2606	-0.8288	0.7682	0.2122		-0.332031	-0.2558	0.582	-1.0397	-0.6103		-0.332031	-0.2466	0.2213	-0.3844	-0.4763		-0.332031	-0.9036	0.0672	-0.9037	-0.3886
-0.328125	-0.4208	-0.7936	0.8504	0.1904		-0.328125	-0.2449	0.5959	-1.058	-0.5173		-0.328125	-0.2763	0.212	-0.3584	-0.4975		-0.328125	-0.8979	0.0376	-0.9276	-0.5026
-0.324219	-0.5806	-0.7507	0.9215	0.1723		-0.324219	-0.2404	0.5898	-1.0635	-0.4103		-0.324219	-0.2775	0.1942	-0.334	-0.5014		-0.324219	-0.9023	0.0382	-0.981	-0.5977
-0.320312	-0.7222	-0.7077	0.9692	0.1629		-0.320312	-0.2436	0.5641	-1.0437	-0.3085		-0.320312	-0.2491	0.1669	-0.3176	-0.4919		-0.320312	-0.9199	0.0687	-1.0445	-0.659
-0.316406	-0.8271	-0.6742	0.985	0.1649		-0.316406	-0.2543	0.5217	-0.9907	-0.23		-0.316406	-0.1954	0.13	-0.3135	-0.4767		-0.316406	-0.9511	0.1235	-1.0965	-0.68
-0.3125	-0.8786	-0.6577	0.9657	0.1799		-0.3125	-0.2705	0.4677	-0.9037	-0.1874		-0.3125	-0.1254	0.0847	-0.3229	-0.4658		-0.3125	-0.9906	0.1926	-1.119	-0.6622
-0.308594	-0.8663	-0.6628	0.9142	0.2083		-0.308594	-0.2875	0.4086	-0.7906	-0.1855		-0.308594	-0.0498	0.0338	-0.3435	-0.4686		-0.308594	-1.0277	0.2647	-1.1033	-0.6139
-0.304688	-0.7891	-0.6889	0.8397	0.2496		-0.304688	-0.2984	0.352	-0.6668	-0.221		-0.304688	0.0216	-0.019	-0.3701	-0.4911		-0.304688	-1.0482	0.3286	-1.0504	-0.5485
-0.300781	-0.6561	-0.7319	0.755	0.3016		-0.300781	-0.2959	0.3041	-0.5513	-0.2851		-0.300781	0.0829	-0.0691	-0.3964	-0.5342		-0.300781	-1.0388	0.3756	-0.9704	-0.4814
-0.296875	-0.4863	-0.7838	0.675	0.3596		-0.296875	-0.2745	0.2694	-0.4626	-0.3656		-0.296875	0.1328	-0.1116	-0.4163	-0.5927		-0.296875	-0.9914	0.3996	-0.879	-0.4264
-0.292969	-0.3047	-0.8342	0.6118	0.4169		-0.292969	-0.2333	0.25	-0.4132	-0.4498		-0.292969	0.1742	-0.1421	-0.4259	-0.657		-0.292969	-0.9056	0.3983	-0.7929	-0.3923
-0.289062	-0.1365	-0.8712	0.5729	0.4643		-0.289062	-0.1774	0.2452	-0.4073	-0.5268		-0.289062	0.2123	-0.1567	-0.4238	-0.7139		-0.289062	-0.7903	0.3731	-0.7261	-0.3799
-0.285156	-0.0027	-0.8825	0.5585	0.492		-0.285156	-0.1176	0.2524	-0.4404	-0.588		-0.285156	0.2517	-0.1543	-0.411	-0.7507		-0.285156	-0.6609	0.3299	-0.6875	-0.3827
-0.28125	0.0848	-0.8583	0.5635	0.4914		-0.28125	-0.0676	0.2679	-0.5021	-0.6284		-0.28125	0.2934	-0.1358	-0.3914	-0.7567		-0.28125	-0.5364	0.2777	-0.6796	-0.3884
-0.277344	0.1234	-0.7928	0.5786	0.4579		-0.277344	-0.0402	0.2879	-0.5799	-0.6468		-0.277344	0.3341	-0.1059	-0.3694	-0.7262		-0.277344	-0.4348	0.2271	-0.699	-0.3843
-0.273438	0.1197	-0.6873	0.5944	0.393		-0.273438	-0.043	0.3081	-0.6619	-0.6456		-0.273438	0.3669	-0.0711	-0.3499	-0.6598		-0.273438	-0.3697	0.1871	-0.737	-0.3614
-0.269531	0.085	-0.5512	0.6037	0.3055		-0.269531	-0.0757	0.3253	-0.7399	-0.6304		-0.269531	0.3837	-0.04	-0.3368	-0.565		-0.269531	-0.3468	0.162	-0.7822	-0.3172
-0.265625	0.0329	-0.402	0.6037	0.2099		-0.265625	-0.1308	0.337	-0.8093	-0.6076		-0.265625	0.3779	-0.0207	-0.3316	-0.455		-0.265625	-0.3632	0.1506	-0.8222	-0.2567
-0.261719	-0.0251	-0.2622	0.5963	0.1244		-0.261719	-0.1974	0.3411	-0.8683	-0.5845		-0.261719	0.3475	-0.02	-0.3344	-0.3457		-0.261719	-0.4086	0.1467	-0.8456	-0.1906
-0.257812	-0.0798	-0.1538	0.5856	0.0648		-0.257812	-0.2645	0.3362	-0.9163	-0.5665		-0.257812	0.2952	-0.0411	-0.3432	-0.2532		-0.257812	-0.468	0.1432	-0.8449	-0.1318
-0.253906	-0.1249	-0.0943	0.5776	0.0408		-0.253906	-0.3262	0.3212	-0.9527	-0.5577		-0.253906	0.2291	-0.0834	-0.3553	-0.1896		-0.253906	-0.5259	0.1354	-0.8178	-0.0928
-0.25	-0.1574	-0.092	0.5762	0.0522		-0.25	-0.3813	0.2955	-0.9769	-0.5591		-0.25	0.16	-0.1414	-0.3677	-0.1613		-0.25	-0.5697	0.1242	-0.7681	-0.0821
-0.246094	-0.1756	-0.1454	0.5834	0.0905		-0.246094	-0.4327	0.2594	-0.9878	-0.5697		-0.246094	0.0995	-0.2054	-0.378	-0.1678		-0.246094	-0.5925	0.1153	-0.7056	-0.102
-0.242188	-0.1798	-0.2439	0.5979	0.1412		-0.242188	-0.4844	0.215	-0.9853	-0.5865		-0.242188	0.0571	-0.2625	-0.3843	-0.2025		-0.242188	-0.5932	0.1159	-0.6439	-0.1482
-0.238281	-0.1722	-0.3729	0.6166	0.1889		-0.238281	-0.538	0.1678	-0.9703	-0.6043		-0.238281	0.038	-0.2994	-0.3849	-0.2546		-0.238281	-0.575	0.1312	-0.597	-0.2102
-0.234375	-0.1567	-0.5164	0.6346	0.2224		-0.234375	-0.5911	0.1261	-0.9446	-0.617		-0.234375	0.0415	-0.3049	-0.3786	-0.3123		-0.234375	-0.5432	0.1603	-0.5749	-0.2739
-0.230469	-0.1386	-0.6604	0.6468	0.237		-0.230469	-0.6366	0.0998	-0.9105	-0.6182		-0.230469	0.0608	-0.2731	-0.3642	-0.3654		-0.230469	-0.5033	0.1954	-0.5798	-0.3239
-0.226562	-0.1237	-0.7929	0.6487	0.2344		-0.226562	-0.6641	0.0966	-0.8707	-0.6015		-0.226562	0.0846	-0.2056	-0.3419	-0.4068		-0.226562	-0.4591	0.2235	-0.6053	-0.3477
-0.222656	-0.1158	-0.9036	0.6369	0.222		-0.222656	-0.6626	0.1192	-0.8273	-0.5621		-0.222656	0.1003	-0.111	-0.313	-0.4336		-0.222656	-0.4124	0.231	-0.6374	-0.3383
-0.21875	-0.1166	-0.9832	0.6099	0.2084		-0.21875	-0.6232	0.1625	-0.7832	-0.4978		-0.21875	0.0979	-0.0035	-0.2808	-0.4469		-0.21875	-0.3641	0.2085	-0.6587	-0.2962
-0.214844	-0.125	-1.0236	0.5685	0.2016		-0.214844	-0.5427	0.2156	-0.7424	-0.4104		-0.214844	0.0728	0.1003	-0.2503	-0.4511		-0.214844	-0.3148	0.1552	-0.6534	-0.2302
-0.210938	-0.137	-1.0203	0.5157	0.2051		-0.210938	-0.4246	0.2639	-0.7105	-0.3067		-0.210938	0.0274	0.1854	-0.2271	-0.4521		-0.210938	-0.267	0.0806	-0.6124	-0.1544
-0.207031	-0.1476	-0.9732	0.4554	0.2192		-0.207031	-0.28	0.2935	-0.6932	-0.1975		-0.207031	-0.0299	0.2418	-0.2152	-0.4548		-0.207031	-0.2248	0.0023	-0.5363	-0.0853
-0.203125	-0.1514	-0.8881	0.3902	0.2393		-0.203125	-0.1263	0.2952	-0.6939	-0.0963		-0.203125	-0.0876	0.2665	-0.2162	-0.462		-0.203125	-0.1936	-0.0589	-0.4352	-0.0366
-0.199219	-0.1451	-0.7755	0.322	0.2593		-0.199219	0.0177	0.2659	-0.7128	-0.016		-0.199219	-0.1343	0.2626	-0.2277	-0.4732		-0.199219	-0.1787	-0.086	-0.3274	-0.0162
-0.195312	-0.1286	-0.6481	0.2505	0.2717		-0.195312	0.135	0.2089	-0.7464	0.0342		-0.195312	-0.1624	0.2383	-0.2438	-0.4851		-0.195312	-0.1843	-0.0718	-0.2346	-0.0242
-0.191406	-0.1058	-0.5195	0.1752	0.2705		-0.191406	0.2144	0.1327	-0.7871	0.0509		-0.191406	-0.1692	0.2036	-0.2574	-0.4928		-0.191406	-0.2119	-0.021	-0.1772	-0.0531
-0.1875	-0.0834	-0.4014	0.0961	0.2522		-0.1875	0.2515	0.0488	-0.8244	0.0387		-0.1875	-0.158	0.1667	-0.2621	-0.4917		-0.1875	-0.2596	0.0518	-0.1686	-0.0905
-0.183594	-0.0684	-0.3042	0.0147	0.2165		-0.183594	0.2481	-0.03	-0.8465	0.008		-0.183594	-0.1358	0.1322	-0.2539	-0.4793		-0.183594	-0.3208	0.1271	-0.2126	-0.1231
-0.179688	-0.0662	-0.2359	-0.0657	0.1654		-0.179688	0.2108	-0.0917	-0.8419	-0.0259		-0.179688	-0.1116	0.0997	-0.233	-0.4563		-0.179688	-0.3845	0.1863	-0.3016	-0.1402
-0.175781	-0.0772	-0.202	-0.1396	0.1034		-0.175781	0.1473	-0.1269	-0.8022	-0.0494		-0.175781	-0.092	0.0647	-0.203	-0.4256		-0.175781	-0.4363	0.216	-0.4186	-0.137
-0.171875	-0.0955	-0.2051	-0.1994	0.0365		-0.171875	0.0656	-0.1307	-0.7233	-0.0533		-0.171875	-0.0811	0.0203	-0.1704	-0.3912		-0.171875	-0.4615	0.2095	-0.5402	-0.1159
-0.167969	-0.1099	-0.2425	-0.2371	-0.0283		-0.167969	-0.0278	-0.1041	-0.6077	-0.0374		-0.167969	-0.0789	-0.0402	-0.1424	-0.357		-0.167969	-0.4492	0.167	-0.6406	-0.0862
-0.164062	-0.1076	-0.3065	-0.244	-0.0836		-0.164062	-0.1268	-0.0541	-0.4649	-0.0103		-0.164062	-0.0824	-0.1199	-0.1247	-0.3254		-0.164062	-0.3954	0.0951	-0.6974	-0.0611
-0.160156	-0.0774	-0.3833	-0.2134	-0.1231		-0.160156	-0.2254	0.007	-0.3098	0.0132		-0.160156	-0.0878	-0.2168	-0.1193	-0.2969		-0.160156	-0.3056	0.0045	-0.6966	-0.0541
-0.15625	-0.0142	-0.4564	-0.1418	-0.1427		-0.15625	-0.3162	0.0648	-0.161	0.0177		-0.15625	-0.0918	-0.3221	-0.1246	-0.2702		-0.15625	-0.1947	-0.0903	-0.6362	-0.074
-0.152344	0.0791	-0.5088	-0.0317	-0.1429		-0.152344	-0.3904	0.1047	-0.0364	-0.0063		-0.152344	-0.0927	-0.4229	-0.1357	-0.2425		-0.152344	-0.0842	-0.1741	-0.5269	-0.1217
-0.148438	0.1904	-0.5269	0.1083	-0.1284		-0.148438	-0.4379	0.1164	0.05	-0.058		-0.148438	-0.0904	-0.5045	-0.1467	-0.211		-0.148438	0.0018	-0.2326	-0.3896	-0.188
-0.144531	0.3019	-0.5043	0.2643	-0.1076		-0.144531	-0.4501	0.0954	0.0921	-0.126		-0.144531	-0.0851	-0.5545	-0.1532	-0.1736		-0.144531	0.0432	-0.2548	-0.2488	-0.2563
-0.140625	0.3938	-0.4429	0.4193	-0.0898		-0.140625	-0.4215	0.0441	0.0928	-0.1911		-0.140625	-0.0766	-0.5657	-0.1538	-0.1302		-0.140625	0.0291	-0.2348	-0.1275	-0.3064
-0.136719	0.4489	-0.353	0.5564	-0.0823		-0.136719	-0.3515	-0.0286	0.0642	-0.2335		-0.136719	-0.063	-0.5381	-0.1512	-0.0832		-0.136719	-0.038	-0.1729	-0.0408	-0.321
-0.132812	0.4574	-0.2507	0.6618	-0.0887		-0.132812	-0.246	-0.1099	0.0241	-0.2396		-0.132812	-0.0408	-0.4778	-0.1502	-0.0364		-0.132812	-0.1425	-0.0766	0.0066	-0.2918
-0.128906	0.4175	-0.1537	0.7262	-0.1073		-0.128906	-0.1154	-0.1868	-0.0088	-0.2082		-0.128906	-0.0061	-0.3949	-0.1563	0.0048		-0.128906	-0.2583	0.0396	0.0202	-0.2227
-0.125	0.3351	-0.0782	0.744	-0.1317		-0.125	0.0258	-0.249	-0.0198	-0.1502		-0.125	0.0441	-0.3015	-0.1734	0.0361		-0.125	-0.3563	0.1566	0.0131	-0.1294
-0.121094	0.2224	-0.0342	0.7123	-0.1523		-0.121094	0.162	-0.2913	-0.0013	-0.0869		-0.121094	0.1087	-0.208	-0.2023	0.0552		-0.121094	-0.4121	0.2542	0.0024	-0.0338
-0.117188	0.0937	-0.023	0.6294	-0.1587		-0.117188	0.2788	-0.3149	0.0466	-0.0414		-0.117188	0.1821	-0.1232	-0.2407	0.0622		-0.117188	-0.4119	0.3153	0.0045	0.0422
-0.113281	-0.0368	-0.0378	0.4943	-0.1429		-0.113281	0.3655	-0.3258	0.1171	-0.0315		-0.113281	0.2539	-0.0525	-0.2838	0.0601		-0.113281	-0.3559	0.331	0.0312	0.0836
-0.109375	-0.1567	-0.066	0.3093	-0.1018		-0.109375	0.4154	-0.3323	0.1994	-0.0638		-0.109375	0.3118	0.0012	-0.3253	0.0529		-0.109375	-0.2565	0.3033	0.0856	0.0857
-0.105469	-0.2557	-0.0941	0.0827	-0.0391		-0.105469	0.4267	-0.3407	0.2811	-0.131		-0.105469	0.3447	0.0372	-0.3583	0.045		-0.105469	-0.1349	0.2436	0.1609	0.0545
-0.101562	-0.3267	-0.112	-0.169	0.0363		-0.101562	0.4033	-0.3533	0.3496	-0.2158		-0.101562	0.3464	0.057	-0.3769	0.0396		-0.101562	-0.0145	0.1695	0.2418	0.004
-0.0976562	-0.3653	-0.1154	-0.422	0.1105		-0.0976562	0.3533	-0.3668	0.3944	-0.2964		-0.0976562	0.3171	0.0638	-0.3762	0.0385		-0.0976562	0.0842	0.0984	0.3094	-0.0481
-0.09375	-0.3703	-0.1067	-0.6477	0.1702		-0.09375	0.2876	-0.3738	0.4076	-0.3531		-0.09375	0.2642	0.0626	-0.353	0.0418		-0.09375	0.1476	0.0434	0.3472	-0.0853
-0.0898438	-0.3442	-0.0919	-0.819	0.2048		-0.0898438	0.2178	-0.3651	0.3858	-0.3741		-0.0898438	0.1999	0.0591	-0.3061	0.0495		-0.0898438	0.1707	0.0102	0.3466	-0.096
-0.0859375	-0.2925	-0.077	-0.9166	0.2083		-0.0859375	0.1534	-0.3316	0.3315	-0.3555		-0.0859375	0.1385	0.0596	-0.2361	0.0614		-0.0859375	0.1572	-0.0032	0.3095	-0.0756
-0.0820312	-0.2237	-0.0653	-0.9331	0.1812		-0.0820312	0.0991	-0.2673	0.2528	-0.3012		-0.0820312	0.092	0.0688	-0.1463	0.0777		-0.0820312	0.1172	-0.0037	0.2462	-0.0274
-0.078125	-0.1471	-0.0555	-0.876	0.129		-0.078125	0.0554	-0.1712	0.1644	-0.2187		-0.078125	0.0679	0.0902	-0.0422	0.0991		-0.078125	0.0651	-0.0007	0.1726	0.0389
-0.0742188	-0.0722	-0.0421	-0.7651	0.0619		-0.0742188	0.0191	-0.0473	0.084	-0.1169		-0.0742188	0.0669	0.1243	0.0687	0.1261		-0.0742188	0.017	-0.0021	0.1043	0.1099
-0.0703125	-0.0063	-0.0178	-0.6265	-0.0069		-0.0703125	-0.0133	0.0942	0.03	-0.0039		-0.0703125	0.0837	0.1688	0.1769	0.1584		-0.0703125	-0.0108	-0.0123	0.0527	0.1726
-0.0664062	0.0463	0.0237	-0.4862	-0.0646		-0.0664062	-0.0443	0.2384	0.0165	0.1124		-0.0664062	0.1079	0.2187	0.2726	0.195		-0.0664062	-0.0052	-0.0315	0.0231	0.2168
-0.0625	0.0841	0.0849	-0.3626	-0.1003		-0.0625	-0.0731	0.3684	0.0494	0.224		-0.0625	0.1285	0.268	0.3472	0.2338		-0.0625	0.0412	-0.0564	0.0151	0.2372
-0.0585938	0.1079	0.1627	-0.263	-0.108		-0.0585938	-0.0958	0.4681	0.1236	0.321		-0.0585938	0.1354	0.3108	0.3949	0.2723		-0.0585938	0.1271	-0.0816	0.0231	0.2339
-0.0546875	0.1204	0.2493	-0.1834	-0.0881		-0.0546875	-0.1079	0.526	0.2227	0.3933		-0.0546875	0.1234	0.3427	0.4149	0.3071		-0.0546875	0.2419	-0.1024	0.0398	0.2116
-0.0507812	0.125	0.334	-0.1124	-0.0478		-0.0507812	-0.1065	0.5365	0.3227	0.4319		-0.0507812	0.0918	0.3611	0.4108	0.3346		-0.0507812	0.3675	-0.1157	0.0583	0.1785
-0.046875	0.1251	0.4072	-0.0372	0.0009		-0.046875	-0.0916	0.501	0.3987	0.4325		-0.046875	0.044	0.3652	0.3913	0.3507		-0.046875	0.4827	-0.1214	0.0752	0.1429
-0.0429688	0.1239	0.4632	0.0506	0.0437		-0.0429688	-0.0679	0.4275	0.4319	0.3968		-0.0429688	-0.0136	0.3547	0.3671	0.3522		-0.0429688	0.567	-0.1219	0.0913	0.1128
-0.0390625	0.1235	0.5024	0.1501	0.0686		-0.0390625	-0.0428	0.3281	0.4155	0.334		-0.0390625	-0.074	0.3297	0.3485	0.3374		-0.0390625	0.6057	-0.1204	0.1123	0.0932
-0.0351562	0.124	0.5307	0.2518	0.0681		-0.0351562	-0.0245	0.2176	0.3577	0.258		-0.0351562	-0.131	0.29	0.3426	0.3077		-0.0351562	0.5925	-0.1194	0.1458	0.0866
-0.03125	0.1228	0.5565	0.3394	0.0419		-0.03125	-0.0195	0.1122	0.2785	0.1841		-0.03125	-0.1798	0.2361	0.3517	0.268		-0.03125	0.5316	-0.1192	0.1972	0.0924
-0.0273438	0.1147	0.5877	0.3959	-0.0036		-0.0273438	-0.0306	0.0261	0.2039	0.1255		-0.0273438	-0.2169	0.1697	0.3729	0.2266		-0.0273438	0.4368	-0.1182	0.267	0.1075
-0.0234375	0.0928	0.6284	0.4073	-0.0563		-0.0234375	-0.0558	-0.0294	0.1577	0.0887		-0.0234375	-0.2386	0.0947	0.3997	0.1942		-0.0234375	0.3291	-0.114	0.349	0.1271
-0.0195312	0.0504	0.6783	0.3679	-0.1029		-0.0195312	-0.0891	-0.0495	0.1555	0.0746		-0.0195312	-0.2415	0.0176	0.4241	0.1826		-0.0195312	0.2335	-0.1047	0.4304	0.1458
-0.015625	-0.0153	0.7329	0.2815	-0.1324		-0.015625	-0.1225	-0.0354	0.2011	0.0794		-0.015625	-0.2218	-0.0544	0.4398	0.2009		-0.015625	0.1731	-0.0905	0.4969	0.1583
-0.0117188	-0.1019	0.7868	0.1609	-0.1383		-0.0117188	-0.1481	0.0047	0.2862	0.0973		-0.0117188	-0.1768	-0.1138	0.444	0.2541		-0.0117188	0.1647	-0.0733	0.5367	0.1604
-0.0078125	-0.2021	0.8349	0.025	-0.1198		-0.0078125	-0.1593	0.0585	0.3955	0.1235		-0.0078125	-0.1062	-0.1547	0.4375	0.3413		-0.0078125	0.2153	-0.0558	0.5448	0.1508
-0.00390625	-0.305	0.8743	-0.1048	-0.0809		-0.00390625	-0.1524	0.1116	0.5096	0.1556		-0.00390625	-0.0128	-0.1743	0.4248	0.4549		-0.00390625	0.321	-0.0392	0.5246	0.1321
0	-0.3985	0.9043	-0.2096	-0.0283		0	-0.1265	0.1522	0.612	0.1928		0	0.0965	-0.1723	0.4114	0.5823		0	0.4682	-0.0227	0.4871	0.1108
0.00390625	-0.473	0.925	-0.2762	0.0304		0.00390625	-0.0842	0.1727	0.6914	0.2343		0.00390625	0.212	-0.1519	0.4025	0.709		0.00390625	0.6361	-0.0023	0.4469	0.0964
0.0078125	-0.5214	0.9359	-0.3003	0.0887		0.0078125	-0.0319	0.1723	0.7431	0.2791		0.0078125	0.3228	-0.1177	0.4019	0.8205		0.0078125	0.8008	0.0266	0.4185	0.0982
0.0117188	-0.5405	0.9351	-0.2869	0.1419		0.0117188	0.0206	0.1569	0.7686	0.3231		0.0117188	0.4181	-0.0746	0.4105	0.9061		0.0117188	0.9386	0.0663	0.4116	0.1215
0.015625	-0.53	0.9202	-0.2491	0.1872		0.015625	0.0605	0.1353	0.7726	0.3609		0.015625	0.4894	-0.0277	0.4264	0.9591		0.015625	1.0306	0.1161	0.4299	0.1658
0.0195312	-0.4939	0.8896	-0.2044	0.2232		0.0195312	0.0754	0.1163	0.7608	0.3862		0.0195312	0.5308	0.0192	0.4449	0.9778		0.0195312	1.0652	0.1709	0.4707	0.2232
0.0234375	-0.4403	0.8429	-0.1697	0.2491		0.0234375	0.0558	0.1043	0.737	0.3922		0.0234375	0.5401	0.0628	0.4603	0.9636		0.0234375	1.0408	0.2223	0.5254	0.2814
0.0273438	-0.3805	0.7822	-0.1586	0.2631		0.0273438	-0.0005	0.098	0.7028	0.3732		0.0273438	0.5186	0.1004	0.4666	0.9221		0.0273438	0.9648	0.2601	0.5821	0.3273
0.03125	-0.327	0.7118	-0.1774	0.2615		0.03125	-0.0873	0.09	0.6583	0.3263		0.03125	0.4701	0.1292	0.4601	0.8609		0.03125	0.8527	0.2752	0.6271	0.3516
0.0351562	-0.2905	0.6374	-0.2251	0.2378		0.0351562	-0.19	0.0697	0.6043	0.2525		0.0351562	0.4014	0.1467	0.4397	0.7902		0.0351562	0.7246	0.2618	0.6485	0.3519
0.0390625	-0.2755	0.5661	-0.2946	0.1845		0.0390625	-0.2881	0.0285	0.5441	0.1588		0.0390625	0.3206	0.1516	0.4084	0.7217		0.0390625	0.6009	0.2193	0.638	0.3325
0.0429688	-0.2789	0.5056	-0.3726	0.0953		0.0429688	-0.3598	-0.0356	0.4857	0.0604		0.0429688	0.2371	0.1443	0.3725	0.6684		0.0429688	0.4995	0.1532	0.5946	0.303
0.046875	-0.2875	0.4632	-0.4441	-0.0303		0.046875	-0.3851	-0.1122	0.4433	-0.0185		0.046875	0.1611	0.1289	0.3409	0.6426		0.046875	0.4323	0.0755	0.5256	0.2747
0.0507812	-0.2808	0.445	-0.4922	-0.1826		0.0507812	-0.3468	-0.1763	0.437	-0.0452		0.0507812	0.1031	0.112	0.3242	0.6549		0.0507812	0.4038	0.0023	0.4475	0.2578
0.0546875	-0.2326	0.4577	-0.4997	-0.3383		0.0546875	-0.2297	-0.1898	0.492	0.0177		0.0546875	0.0739	0.103	0.3333	0.7129		0.0546875	0.4123	-0.0486	0.3827	0.2598
0.0585938	-0.116	0.5097	-0.4497	-0.4616		0.0585938	-0.018	-0.1065	0.6378	0.2082		0.0585938	0.0836	0.1122	0.3786	0.8193		0.0585938	0.4524	-0.062	0.3562	0.2851
0.0625	0.0928	0.6142	-0.326	-0.5061		0.0625	0.3061	0.1188	0.9053	0.5579		0.0625	0.1405	0.1486	0.4676	0.9715		0.0625	0.5179	-0.0279	0.3886	0.3355
0.0664062	0.4107	0.7908	-0.1156	-0.4221		0.0664062	0.7624	0.5193	1.3239	1.0854		0.0664062	0.2481	0.2171	0.6025	1.16		0.0664062	0.6048	0.0565	0.4908	0.4096
0.0703125	0.8432	1.0649	0.1897	-0.1635		0.0703125	1.3687	1.1069	1.9153	1.79		0.0703125	0.4022	0.3158	0.7785	1.369		0.0703125	0.7087	0.1852	0.6586	0.5023
0.0742188	1.3826	1.4638	0.5903	0.3024		0.0742188	2.1347	1.8654	2.6884	2.6493		0.0742188	0.5881	0.4349	0.9815	1.5762		0.0742188	0.8224	0.3425	0.8699	0.6027
0.078125	2.0053	2.0084	1.0754	0.9869		0.078125	3.0545	2.7505	3.6339	3.6183		0.078125	0.7806	0.5559	1.1888	1.7549		0.078125	0.9297	0.5031	1.0863	0.694
0.0820312	2.6729	2.7048	1.6213	1.8726		0.0820312	4.0998	3.6937	4.7211	4.6337		0.0820312	0.9453	0.6534	1.3708	1.8771		0.0820312	1.0033	0.634	1.2593	0.7523
0.0859375	3.3349	3.5364	2.1931	2.9099		0.0859375	5.2173	4.6121	5.8971	5.6218		0.0859375	1.0438	0.6993	1.4947	1.9164		0.0859375	1.0079	0.6993	1.3398	0.7509
0.0898438	3.935	4.4579	2.7487	4.0188		0.0898438	6.3299	5.4213	7.0891	6.5079		0.0898438	1.0395	0.6664	1.5296	1.8522		0.0898438	0.9084	0.6678	1.2917	0.6646
0.09375	4.418	5.3956	3.2425	5.0956		0.09375	7.3427	6.0482	8.2099	7.2267		0.09375	0.9045	0.534	1.451	1.6731		0.09375	0.6833	0.5232	1.1026	0.4785
0.0976562	4.7381	6.2507	3.6326	6.0232		0.0976562	8.1526	6.4402	9.163	7.7293		0.0976562	0.6262	0.2918	1.2453	1.3783		0.0976562	0.3372	0.2714	0.7919	0.1976
0.101562	4.8627	6.9082	3.8824	6.6839		0.101562	8.658	6.5687	9.85	7.9828		0.101562	0.2108	-0.0568	0.9136	0.9793		0.101562	-0.0916	-0.0545	0.4109	-0.1481
0.105469	4.7725	7.2457	3.9595	6.9711		0.105469	8.7691	6.4263	10.1763	7.967		0.105469	-0.3153	-0.4938	0.4722	0.499		0.105469	-0.5314	-0.3974	0.0362	-0.5009
0.109375	4.4562	7.1456	3.8325	6.8001		0.109375	8.4139	6.0172	10.059	7.6644		0.109375	-0.9075	-0.9872	-0.0469	-0.0297		0.109375	-0.8871	-0.6833	-0.2426	-0.7833
0.113281	3.9027	6.5061	3.4657	6.114		0.113281	7.5446	5.348	9.4337	7.0538		0.113281	-1.5095	-1.4932	-0.5995	-0.5659		0.113281	-1.059	-0.8354	-0.3414	-0.9125
0.117188	3.0964	5.2536	2.8181	4.8869		0.117188	6.1393	4.4181	8.2621	6.1068		0.117188	-2.0604	-1.9617	-1.1342	-1.065		0.117188	-0.9641	-0.7896	-0.1979	-0.8204
0.121094	2.0132	3.3547	1.8453	3.1259		0.121094	4.206	3.215	6.537	4.79		0.121094	-2.5039	-2.3418	-1.5983	-1.4824		0.121094	-0.5594	-0.5111	0.2126	-0.4733
0.125	0.6248	0.8262	0.509	0.8699		0.125	1.7828	1.7163	4.2855	3.074		0.125	-2.7945	-2.5888	-1.9441	-1.7785		0.125	0.1452	-0.0045	0.8695	0.1147
0.128906	-1.0938	-2.2575	-1.2142	-1.8139		0.128906	-1.0606	-0.1041	1.5703	0.9472		0.128906	-2.9018	-2.6697	-2.1334	-1.9235		0.128906	1.082	0.682	1.7076	0.8805
0.132812	-3.1522	-5.7666	-3.3207	-4.8322		0.132812	-4.2259	-2.2622	-1.5143	-1.5743		0.132812	-2.8125	-2.5677	-2.1412	-1.8994		0.132812	2.1369	1.4646	2.6281	1.7245
0.136719	-5.5333	-9.5251	-5.7722	-8.0712		0.136719	-7.5907	-4.7505	-4.8472	-4.4355		0.136719	-2.5294	-2.2841	-1.9571	-1.7027		0.136719	3.1716	2.2403	3.5168	2.5323
0.140625	-8.1846	-13.3279	-8.4912	-11.4014		0.140625	-11.0157	-7.5242	-8.2887	-7.5404		0.140625	-2.0697	-1.8362	-1.5854	-1.3427		0.140625	4.0515	2.9088	4.2678	3.2012
0.144531	-11.013	-16.9641	-11.363	-14.6844		0.144531	-14.3546	-10.4931	-11.69	-10.7566		0.144531	-1.4608	-1.2541	-1.0429	-0.8393		0.144531	4.674	3.395	4.8043	3.6629
0.148438	-13.8875	-20.2378	-14.2419	-17.7796		0.148438	-17.4655	-13.5227	-14.904	-13.9248		0.148438	-0.737	-0.5751	-0.3568	-0.2199		0.148438	4.9893	3.6653	5.0945	3.8964
0.152344	-16.6482	-22.9878	-16.9642	-20.5528		0.152344	-20.2211	-16.444	-17.7955	-16.8731		0.152344	0.0654	0.1611	0.4392	0.4842		0.152344	5.0093	3.7349	5.1566	3.9298
0.15625	-19.1187	-25.1011	-19.3606	-22.8858		0.15625	-22.5183	-19.0708	-20.2511	-19.4326		0.15625	0.9109	0.9164	1.308	1.2409		0.15625	4.8022	3.6618	5.0509	3.8298
0.160156	-21.1235	-26.5186	-21.2724	-24.6845		0.160156	-24.2845	-21.2201	-22.1858	-21.4519		0.160156	1.7676	1.6559	2.2117	2.0193		0.160156	4.4759	3.5328	4.8648	3.6842
0.164062	-22.5054	-27.235	-22.5643	-25.8864		0.164062	-25.4817	-22.7346	-23.5489	-22.8087		0.164062	2.6072	2.3493	3.1117	2.7895		0.164062	4.1529	3.4427	4.69	3.5818
0.167969	-23.1409	-27.2918	-23.1362	-26.4657		0.167969	-26.1051	-23.4982	-24.3219	-23.419		0.167969	3.4039	2.9692	3.9691	3.5224		0.167969	3.9436	3.4729	4.6029	3.5945
0.171875	-22.953	-26.7672	-22.9304	-26.4342		0.171875	-26.1781	-23.4481	-24.518	-23.2417		0.171875	4.1323	3.4917	4.7451	4.1887		0.171875	3.9244	3.6753	4.6499	3.7655
0.175781	-21.9201	-25.7608	-21.9381	-25.8379		0.175781	-25.7452	-22.5788	-24.1741	-22.2804		0.175781	4.7666	3.8961	5.4013	4.7586		0.175781	4.1223	4.0627	4.8405	4.1048
0.179688	-20.0798	-24.3792	-20.2	-24.7511		0.179688	-24.8628	-20.9397	-23.3426	-20.5841		0.179688	5.279	4.1659	5.9017	5.2032		0.179688	4.5149	4.6099	5.1509	4.5924
0.183594	-17.5257	-22.7224	-17.8034	-23.2666		0.183594	-23.5901	-18.6272	-22.0848	-18.2407		0.183594	5.6417	4.2897	6.2156	5.4962		0.183594	5.0377	5.2611	5.5322	5.1851
0.1875	-14.3985	-20.8741	-14.8746	-21.4862		0.1875	-21.9851	-15.7728	-20.464	-15.3699		0.1875	5.8288	4.2624	6.3214	5.6175		0.1875	5.6011	5.9444	5.9246	5.8271
0.191406	-10.8721	-18.8987	-11.5666	-19.5121		0.191406	-20.1021	-12.5278	-18.544	-12.112		0.191406	5.8203	4.0861	6.2093	5.5558		0.191406	6.1116	6.5864	6.2684	6.4592
0.195312	-7.1362	-16.8431	-8.0434	-17.4385		0.195312	-17.993	-9.0484	-16.3896	-8.6158		0.195312	5.6069	3.7692	5.8842	5.3109		0.195312	6.4882	7.1254	6.5138	7.0267
0.199219	-3.3778	-14.7427	-4.4666	-15.348		0.199219	-15.7107	-5.4812	-14.0669	-5.0263		0.199219	5.1935	3.3262	5.3644	4.8942		0.199219	6.677	7.5202	6.6267	7.4863
0.203125	0.2337	-12.6297	-0.9837	-13.3085		0.203125	-13.3124	-1.9532	-11.6443	-1.4745		0.203125	4.5995	2.776	4.6809	4.3286		0.203125	6.6563	7.7517	6.5897	7.8083
0.207031	3.5595	-10.5382	2.2811	-11.3734		0.207031	-10.8602	1.4336	-9.1907	1.9303		0.207031	3.8588	2.1404	3.872	3.6458		0.207031	6.4357	7.8209	6.4021	7.9786
0.210938	6.4994	-8.5074	5.2298	-9.5802		0.210938	-8.4199	4.6034	-6.771	5.1041		0.210938	3.0146	1.443	2.9796	2.883		0.210938	6.0492	7.7426	6.0774	7.9977
0.214844	8.9927	-6.5801	7.7921	-7.953		0.214844	-6.0564	7.5036	-4.4416	7.9879		0.214844	2.1138	0.7081	2.0439	2.0792		0.214844	5.5465	7.5386	5.6398	7.8774
0.21875	11.0175	-4.7983	9.9255	-6.5006		0.21875	-3.8269	10.1003	-2.2455	10.5462		0.21875	1.2015	-0.0408	1.1005	1.2711		0.21875	4.982	7.2332	5.1215	7.6375
0.222656	12.5842	-3.1965	11.6133	-5.2172		0.222656	-1.7756	12.3722	-0.2095	12.7611		0.222656	0.3165	-0.7807	0.1793	0.49		0.222656	4.4058	6.851	4.5583	7.3028
0.226562	13.7281	-1.7972	12.8647	-4.0835		0.226562	0.0707	14.3071	1.6561	14.6301		0.226562	-0.511	-1.4909	-0.6953	-0.2399		0.226562	3.8578	6.4156	3.9848	6.8996
0.230469	14.4988	-0.6051	13.7106	-3.0673		0.230469	1.7045	15.8987	3.3563	16.1607		0.230469	-1.2593	-2.1531	-1.5029	-0.9016		0.230469	3.3639	5.9527	3.4307	6.4552
0.234375	14.9524	0.3932	14.2019	-2.1277		0.234375	3.1353	17.146	4.9071	17.368		0.234375	-1.9139	-2.7523	-2.2259	-1.4849		0.234375	2.9359	5.4882	2.9166	5.9955
0.238281	15.1435	1.2289	14.4006	-1.2203		0.238281	4.3855	18.0524	6.3315	18.2725		0.238281	-2.465	-3.2777	-2.849	-1.9846		0.238281	2.5718	5.0493	2.4522	5.5449
0.242188	15.1207	1.9467	14.3742	-0.3035		0.242188	5.4866	18.6275	7.6542	18.8984		0.242188	-2.9055	-3.7237	-3.3603	-2.3994		0.242188	2.2604	4.6614	2.0362	5.1236
0.246094	14.9243	2.5985	14.1885	0.6564		0.246094	6.4751	18.8876	8.8968	19.2731		0.246094	-3.2292	-4.09	-3.7529	-2.73		0.246094	1.9833	4.3437	1.6584	4.7457
0.25	14.5868	3.2365	13.9012	1.6791		0.25	7.389	18.8564	10.075	19.4252		0.25	-3.4303	-4.3814	-4.0273	-2.9801		0.25	1.7204	4.1081	1.3035	4.4175
0.253906	14.1357	3.9057	13.5612	2.7693		0.253906	8.2648	18.5664	11.1965	19.3834		0.253906	-3.5044	-4.6062	-4.1916	-3.1556		0.253906	1.4532	3.9554	0.9555	4.1372
0.257812	13.5937	4.6381	13.2058	3.9167		0.257812	9.1352	18.0587	12.2618	19.1759		0.257812	-3.4491	-4.7741	-4.2612	-3.2667		0.257812	1.1679	3.8773	0.6022	3.8956
0.261719	12.9835	5.4489	12.8635	5.101		0.261719	10.0252	17.3827	13.2651	18.8276		0.261719	-3.2671	-4.8962	-4.2552	-3.3268		0.261719	0.8588	3.8582	0.2393	3.6802
0.265625	12.3298	6.334	12.5544	6.2952		0.265625	10.9494	16.5944	14.1987	18.3602		0.265625	-2.9666	-4.9839	-4.194	-3.3522		0.265625	0.5279	3.8786	-0.1286	3.4801
0.269531	11.6604	7.2729	12.293	7.4715		0.269531	11.9095	15.7529	15.0526	17.7923		0.269531	-2.5623	-5.0482	-4.0958	-3.3595		0.269531	0.1852	3.9202	-0.4886	3.2888
0.273438	11.0072	8.2315	12.0904	8.603		0.273438	12.8938	14.9161	15.8157	17.1404		0.273438	-2.0735	-5.0998	-3.9751	-3.3635		0.273438	-0.155	3.9684	-0.8234	3.1079
0.277344	10.4043	9.1667	11.9558	9.6673		0.277344	13.8769	14.1342	16.4734	16.4205		0.277344	-1.5216	-5.1467	-3.841	-3.3745		0.277344	-0.4768	4.0143	-1.117	2.9454
0.28125	9.8867	10.0318	11.8983	10.6424		0.28125	14.8224	13.446	17.0047	15.6491		0.28125	-0.9273	-5.1931	-3.6975	-3.3984		0.28125	-0.766	4.0545	-1.36	2.8145
0.285156	9.4865	10.7806	11.9259	11.5085		0.285156	15.6846	12.8757	17.382	14.8453		0.285156	-0.3073	-5.2374	-3.5437	-3.4353		0.285156	-1.0127	4.0897	-1.5515	2.7289
0.289062	9.2286	11.372	12.0445	12.2462		0.289062	16.4132	12.4314	17.5706	14.0283		0.289062	0.3272	-5.2723	-3.3745	-3.4821		0.289062	-1.211	4.1233	-1.7002	2.6987
0.292969	9.1281	11.7744	12.2561	12.8366		0.292969	16.9561	12.1053	17.5322	13.2171		0.292969	0.9718	-5.284	-3.1818	-3.5328		0.292969	-1.3608	4.1585	-1.8193	2.7272
0.296875	9.1877	11.9705	12.5579	13.2639		0.296875	17.2661	11.8758	17.2312	12.4258		0.296875	1.6283	-5.2548	-2.956	-3.5797		0.296875	-1.4665	4.1974	-1.9223	2.8087
0.300781	9.3961	11.9583	12.9404	13.5156		0.300781	17.3035	11.7104	16.6417	11.664		0.300781	2.3032	-5.1648	-2.6879	-3.6154		0.300781	-1.5363	4.2421	-2.0177	2.9302
0.304688	9.7293	11.7528	13.3903	13.5865		0.304688	17.0425	11.5711	15.7554	10.9344		0.304688	3.0048	-4.9946	-2.3712	-3.6341		0.304688	-1.5803	4.2947	-2.1065	3.073
0.308594	10.1531	11.3824	13.8888	13.4791		0.308594	16.4743	11.4216	14.5873	10.2334		0.308594	3.7408	-4.7273	-2.0041	-3.6323		0.308594	-1.6091	4.3594	-2.1828	3.218
0.3125	10.6271	10.8864	14.4146	13.2073		0.3125	15.6086	11.2316	13.177	9.553		0.3125	4.5149	-4.3508	-1.5909	-3.6095		0.3125	-1.6306	4.4418	-2.2368	3.3502
0.316406	11.1098	10.3097	14.9424	12.7947		0.316406	14.4764	10.9824	11.5864	8.883		0.316406	5.3259	-3.8596	-1.1403	-3.568		0.316406	-1.6491	4.5473	-2.2587	3.4608
0.320312	11.564	9.6978	15.4472	12.2739		0.320312	13.1261	10.6686	9.8895	8.2151		0.320312	6.1672	-3.2551	-0.664	-3.5114		0.320312	-1.6655	4.6782	-2.2422	3.5491
0.324219	11.9577	9.0903	15.903	11.6844		0.324219	11.6234	10.2968	8.165	7.5436		0.324219	7.0276	-2.5445	-0.1742	-3.4421		0.324219	-1.6776	4.8306	-2.1876	3.6197
0.328125	12.2671	8.5162	16.2868	11.0672		0.328125	10.0465	9.884	6.4839	6.8684		0.328125	7.8939	-1.7401	0.3191	-3.3598		0.328125	-1.6828	4.9931	-2.1013	3.6796
0.332031	12.4752	7.9915	16.5816	10.461		0.332031	8.4781	9.4537	4.9025	6.1953		0.332031	8.7535	-0.857	0.8082	-3.2614		0.332031	-1.679	5.1464	-1.996	3.7342
0.335938	12.572	7.5191	16.7772	9.8983		0.335938	6.9983	9.0295	3.4582	5.535		0.335938	9.5946	0.0887	1.2875	-3.1402		0.335938	-1.6662	5.2662	-1.8859	3.7833
0.339844	12.5515	7.0916	16.8707	9.4002		0.339844	5.6727	8.6283	2.1687	4.9012		0.339844	10.4089	1.0822	1.7529	-2.9883		0.339844	-1.6466	5.3275	-1.7857	3.8226
0.34375	12.4101	6.694	16.863	8.9768		0.34375	4.5454	8.2563	1.0336	4.3055		0.34375	11.1892	2.111	2.2	-2.7974		0.34375	-1.6251	5.3092	-1.7067	3.8441
0.347656	12.1454	6.3068	16.7549	8.6254		0.347656	3.6315	7.9043	0.0379	3.7539		0.347656	11.9304	3.1665	2.6259	-2.5599		0.347656	-1.6074	5.199	-1.6564	3.8397
0.351562	11.7574	5.9096	16.5454	8.3338		0.351562	2.9156	7.5506	-0.845	3.2433		0.351562	12.6283	4.2431	3.0284	-2.2704		0.351562	-1.5996	4.9976	-1.6383	3.8067
0.355469	11.2493	5.482	16.2318	8.0849		0.355469	2.3593	7.167	-1.6469	2.76		0.355469	13.2788	5.3379	3.4072	-1.9277		0.355469	-1.6057	4.7188	-1.6518	3.7489
0.359375	10.6322	5.0077	15.8127	7.8593		0.359375	1.9083	6.7294	-2.4004	2.2836		0.359375	13.8769	6.4465	3.763	-1.5355		0.359375	-1.6277	4.3881	-1.6941	3.674
0.363281	9.9243	4.4769	15.2916	7.6413		0.363281	1.5067	6.2255	-3.1302	1.7919		0.363281	14.415	7.5614	4.0961	-1.1049		0.363281	-1.6634	4.0379	-1.7597	3.5922
0.367188	9.1537	3.8891	14.6806	7.4215		0.367188	1.1084	5.6591	-3.8486	1.2682		0.367188	14.8835	8.6699	4.4062	-0.6537		0.367188	-1.7071	3.7012	-1.8416	3.51
0.371094	8.3552	3.2537	14.0015	7.1962		0.371094	0.6841	5.0513	-4.5526	0.7071		0.371094	15.2703	9.7543	4.6908	-0.2059		0.371094	-1.7521	3.406	-1.9325	3.4277
0.375	7.5655	2.5891	13.2828	6.9673		0.375	0.2263	4.433	-5.2239	0.1173		0.375	15.5623	10.7937	4.9461	0.2123		0.375	-1.792	3.17	-2.0244	3.3375
0.378906	6.8211	1.9204	12.5577	6.7423		0.378906	-0.2546	3.8389	-5.8351	-0.4808		0.378906	15.7496	11.7666	5.1685	0.5762		0.378906	-1.824	2.998	-2.1101	3.2274
0.382812	6.1513	1.2751	11.8599	6.5313		0.382812	-0.7337	3.299	-6.3567	-1.0585		0.382812	15.8264	12.6546	5.353	0.8673		0.382812	-1.85	2.8828	-2.1839	3.0833
0.386719	5.5778	0.6804	11.2187	6.3482		0.386719	-1.1792	2.8349	-6.7644	-1.5876		0.386719	15.7933	13.4443	5.4951	1.0757		0.386719	-1.8757	2.8058	-2.2428	2.8929
0.390625	5.1105	0.16	10.6571	6.2079		0.390625	-1.5575	2.4577	-7.0448	-2.045		0.390625	15.6567	14.127	5.5884	1.2013		0.390625	-1.9097	2.7425	-2.2873	2.6499
0.394531	4.7478	-0.267	10.1886	6.1277		0.394531	-1.8382	2.1692	-7.1956	-2.4183		0.394531	15.4268	14.6989	5.6256	1.2503		0.394531	-1.9596	2.6681	-2.3213	2.3549
0.398438	4.4766	-0.5873	9.8177	6.1236		0.398438	-1.9961	1.9659	-7.2248	-2.7072		0.398438	15.1137	15.1574	5.5977	1.2342		0.398438	-2.0311	2.5622	-2.3525	2.0153
0.402344	4.2761	-0.794	9.5389	6.2079		0.402344	-2.0147	1.8419	-7.1469	-2.9221		0.402344	14.7254	15.5007	5.4939	1.1658		0.402344	-2.126	2.415	-2.39	1.6442
0.40625	4.1199	-0.8848	9.3407	6.386		0.40625	-1.8869	1.7893	-6.9805	-3.0803		0.40625	14.2655	15.7264	5.305	1.0555		0.40625	-2.2426	2.227	-2.4428	1.2571
0.410156	3.9809	-0.8629	9.2091	6.6524		0.410156	-1.6188	1.797	-6.745	-3.2025		0.410156	13.735	15.8333	5.0245	0.9129		0.410156	-2.3789	2.0078	-2.5175	0.8682
0.414062	3.8348	-0.7379	9.1278	6.99		0.414062	-1.2286	1.8495	-6.4607	-3.3068		0.414062	13.1339	15.8229	4.6526	0.744		0.414062	-2.5327	1.7713	-2.6157	0.489
0.417969	3.6626	-0.5241	9.0829	7.371		0.417969	-0.7471	1.9256	-6.1473	-3.404		0.417969	12.464	15.7014	4.1983	0.5528		0.417969	-2.7031	1.5307	-2.7337	0.1277
0.421875	3.455	-0.2431	9.063	7.7578		0.421875	-0.2145	2	-5.8254	-3.4957		0.421875	11.7321	15.4816	3.6795	0.342		0.421875	-2.8901	1.2952	-2.8633	-0.2097
0.425781	3.2124	0.0777	9.058	8.1137		0.425781	0.3236	2.0475	-5.5164	-3.5749		0.425781	10.9501	15.1807	3.1218	0.1124		0.425781	-3.0933	1.0686	-2.994	-0.518
0.429688	2.9457	0.4077	9.0602	8.406		0.429688	0.822	2.05	-5.2406	-3.6281		0.429688	10.1355	14.8195	2.5537	-0.1361		0.429688	-3.3082	0.8516	-3.1161	-0.7906
0.433594	2.6738	0.7161	9.0628	8.613		0.433594	1.2407	2.0009	-5.0175	-3.6402		0.433594	9.3088	14.4186	2.0025	-0.4047		0.433594	-3.5257	0.6454	-3.222	-1.021
0.4375	2.4186	0.9747	9.062	8.7267		0.4375	1.5514	1.9065	-4.8612	-3.6007		0.4375	8.4899	13.9953	1.4907	-0.6941		0.4375	-3.7298	0.4527	-3.3064	-1.2022
0.441406	2.2011	1.1622	9.0532	8.7539		0.441406	1.7412	1.7867	-4.7768	-3.5085		0.441406	7.6966	13.5615	1.0321	-1.0031		0.441406	-3.8999	0.2793	-3.3659	-1.3318
0.445312	2.035	1.2664	9.0316	8.7139		0.445312	1.8136	1.6663	-4.7596	-3.3751		0.445312	6.9407	13.1232	0.6322	-1.3288		0.445312	-4.0137	0.1311	-3.3968	-1.4118
0.449219	1.9237	1.2861	8.9929	8.631		0.449219	1.786	1.5701	-4.7936	-3.2234		0.449219	6.228	12.6793	0.2871	-1.6636		0.449219	-4.0501	0.0124	-3.3956	-1.4502
0.453125	1.8583	1.2294	8.9298	8.533		0.453125	1.6875	1.5156	-4.8565	-3.0875		0.453125	5.5584	12.2247	-0.0129	-1.9971		0.453125	-3.9954	-0.0748	-3.361	-1.4618
0.457031	1.8204	1.1143	8.8342	8.4429		0.457031	1.5521	1.5088	-4.9247	-3.0043		0.457031	4.9275	11.7509	-0.2807	-2.3165		0.457031	-3.8481	-0.1324	-3.2968	-1.4645
0.460938	1.7826	0.9619	8.6974	8.3771		0.460938	1.4118	1.5433	-4.9769	-3.0066		0.460938	4.329	11.2505	-0.5304	-2.6087		0.460938	-3.6203	-0.1646	-3.2123	-1.476
0.464844	1.7151	0.7952	8.5093	8.3384		0.464844	1.2919	1.6014	-5.0021	-3.1139		0.464844	3.7566	10.7199	-0.7731	-2.8637		0.464844	-3.3399	-0.1766	-3.122	-1.5106
0.46875	1.5859	0.6325	8.2607	8.3209		0.46875	1.2094	1.6586	-4.9971	-3.3314		0.46875	3.2058	10.1584	-1.017	-3.0771		0.46875	-3.0452	-0.1742	-3.0409	-1.5747
0.472656	1.3697	0.4856	7.9461	8.3081		0.472656	1.1679	1.6893	-4.9688	-3.6455		0.472656	2.6737	9.5714	-1.2659	-3.251		0.472656	-2.7787	-0.1629	-2.9792	-1.6666
0.476562	1.0504	0.3566	7.5648	8.2783		0.476562	1.1632	1.6703	-4.9292	-4.031		0.476562	2.1604	8.9678	-1.521	-3.3934		0.476562	-2.5801	-0.1493	-2.9412	-1.7777
0.480469	0.6239	0.2404	7.1214	8.2104		0.480469	1.1857	1.5867	-4.8939	-4.455		0.480469	1.6687	8.3584	-1.7798	-3.5156		0.480469	-2.4779	-0.1392	-2.9234	-1.8951
0.484375	0.1001	0.1214	6.6302	8.0877		0.484375	1.2249	1.4358	-4.8797	-4.8862		0.484375	1.2028	7.7562	-2.0393	-3.6301		0.484375	-2.483	-0.1379	-2.9186	-2.0068
0.488281	-0.4952	-0.0183	6.1099	7.9021		0.488281	1.2706	1.2259	-4.9019	-5.3002		0.488281	0.7681	7.1722	-2.295	-3.7453		0.488281	-2.5871	-0.1509	-2.9174	-2.1036
0.492188	-1.1275	-0.195	5.5876	7.6561		0.492188	1.3191	0.9748	-4.9747	-5.6828		0.492188	0.3684	6.6158	-2.5434	-3.8637		0.492188	-2.7622	-0.1805	-2.9142	-2.1805
0.496094	-1.7536	-0.4206	5.0911	7.3613		0.496094	1.3673	0.7071	-5.109	-6.0305		0.496094	0.0048	6.0933	-2.7819	-3.9814		0.496094	-2.9676	-0.2276	-2.9057	-2.2382
0.5	-2.3312	-0.6985	4.6464	7.0371		0.5	1.4136	0.4462	-5.3116	-6.3494		0.5	-0.3244	5.6073	-3.0082	-4.0879		0.5	-3.1562	-0.2872	-2.8933	-2.2785
0.503906	-2.8233	-1.0235	4.2748	6.7047		0.503906	1.4552	0.2103	-5.5814	-6.6507		0.503906	-0.6241	5.1568	-3.2202	-4.171		0.503906	-3.2848	-0.3519	-2.8803	-2.3042
0.507812	-3.2049	-1.382	3.9883	6.3849		0.507812	1.4873	0.0091	-5.9101	-6.9477		0.507812	-0.9013	4.7376	-3.4153	-4.2164		0.507812	-3.3235	-0.4115	-2.8715	-2.3154
0.511719	-3.467	-1.7588	3.7893	6.0901		0.511719	1.5027	-0.156	-6.281	-7.2464		0.511719	-1.1618	4.342	-3.5904	-4.2151		0.511719	-3.259	-0.4575	-2.8695	-2.3099
0.515625	-3.6164	-2.1365	3.6726	5.8267		0.515625	1.4936	-0.2891	-6.6715	-7.5478		0.515625	-1.4102	3.9611	-3.7425	-4.1625		0.515625	-3.0986	-0.4834	-2.8737	-2.2821
0.519531	-3.6746	-2.5024	3.6268	5.5929		0.519531	1.4505	-0.3963	-7.0562	-7.8438		0.519531	-1.6475	3.5852	-3.8705	-4.0615		0.519531	-2.8668	-0.4895	-2.8795	-2.2256
0.523438	-3.6712	-2.8485	3.6367	5.3828		0.523438	1.3646	-0.4812	-7.4113	-8.1198		0.523438	-1.8724	3.2067	-3.9755	-3.9221		0.523438	-2.6002	-0.4815	-2.8785	-2.1372
0.527344	-3.64	-3.1707	3.6853	5.1884		0.527344	1.2296	-0.5453	-7.717	-8.3587		0.527344	-2.0808	2.8198	-4.0615	-3.7587		0.527344	-2.3413	-0.4689	-2.8619	-2.0184
0.53125	-3.6097	-3.4665	3.7546	5.0006		0.53125	1.042	-0.5865	-7.9626	-8.5448		0.53125	-2.2686	2.4234	-4.1332	-3.5873		0.53125	-2.1298	-0.4607	-2.822	-1.8787
0.535156	-3.5984	-3.7332	3.8248	4.8116		0.535156	0.8032	-0.6045	-8.1449	-8.6668		0.535156	-2.4319	2.0205	-4.196	-3.4226		0.535156	-1.9951	-0.4635	-2.7573	-1.736
0.539062	-3.6153	-3.9644	3.8801	4.6162		0.539062	0.5211	-0.6025	-8.2711	-8.7207		0.539062	-2.5686	1.6165	-4.2523	-3.2732		0.539062	-1.9503	-0.4778	-2.6738	-1.6123
0.542969	-3.6563	-4.1498	3.906	4.4087		0.542969	0.2098	-0.5915	-8.3546	-8.708		0.542969	-2.6789	1.2201	-4.3017	-3.1428		0.542969	-1.99	-0.4997	-2.584	-1.5296
0.546875	-3.7118	-4.2797	3.8956	4.188		0.546875	-0.1105	-0.5857	-8.412	-8.6364		0.546875	-2.7649	0.8394	-4.3387	-3.0283		0.546875	-2.0919	-0.5209	-2.5056	-1.5023
0.550781	-3.7687	-4.3457	3.8464	3.9559		0.550781	-0.4161	-0.6029	-8.458	-8.5156		0.550781	-2.8303	0.482	-4.3552	-2.9234		0.550781	-2.223	-0.5328	-2.455	-1.5336
0.554688	-3.8141	-4.3473	3.7633	3.7174		0.554688	-0.682	-0.653	-8.5017	-8.357		0.554688	-2.8801	0.1526	-4.3424	-2.8221		0.554688	-2.3481	-0.5282	-2.4454	-1.6121
0.558594	-3.8402	-4.2917	3.6564	3.482		0.558594	-0.8848	-0.7367	-8.544	-8.1715		0.558594	-2.9186	-0.1482	-4.2941	-2.7203		0.558594	-2.4386	-0.5022	-2.4802	-1.7165
0.5625	-3.843	-4.1937	3.5393	3.2589		0.5625	-1.0078	-0.8426	-8.5778	-7.969		0.5625	-2.9507	-0.4236	-4.2103	-2.6169		0.5625	-2.4789	-0.456	-2.5541	-1.8205
0.566406	-3.8212	-4.0739	3.4303	3.0589		0.566406	-1.0399	-0.9465	-8.5908	-7.7594		0.566406	-2.9798	-0.6807	-4.0989	-2.5142		0.566406	-2.47	-0.3943	-2.6527	-1.9005
0.570312	-3.7771	-3.9507	3.3468	2.8899		0.570312	-0.9795	-1.0186	-8.5682	-7.5501		0.570312	-3.0093	-0.9297	-3.976	-2.4162		0.570312	-2.4253	-0.3269	-2.7565	-1.9409
0.574219	-3.7131	-3.8372	3.3054	2.7568		0.574219	-0.8324	-1.0289	-8.4961	-7.3474		0.574219	-3.0424	-1.1816	-3.8618	-2.3263		0.574219	-2.3676	-0.2662	-2.8463	-1.9371
0.578125	-3.6326	-3.7398	3.3156	2.66		0.578125	-0.6112	-0.9505	-8.3637	-7.1541		0.578125	-3.0832	-1.4471	-3.7774	-2.2465		0.578125	-2.3208	-0.2264	-2.9073	-1.8946
0.582031	-3.5379	-3.6559	3.3828	2.5975		0.582031	-0.3359	-0.769	-8.1673	-6.9688		0.582031	-3.136	-1.7336	-3.7396	-2.1762		0.582031	-2.3035	-0.2186	-2.9342	-1.8264
0.585938	-3.4314	-3.5791	3.5028	2.5613		0.585938	-0.0306	-0.4805	-7.9096	-6.7887		0.585938	-3.2042	-2.0444	-3.7559	-2.1126		0.585938	-2.3264	-0.2497	-2.9312	-1.7502
0.589844	-3.3185	-3.5024	3.6658	2.5411		0.589844	0.2787	-0.0966	-7.6042	-6.6086		0.589844	-3.2899	-2.3756	-3.8224	-2.051		0.589844	-2.3902	-0.3202	-2.9106	-1.6853
0.59375	-3.2049	-3.4251	3.8558	2.523		0.59375	0.5639	0.359	-7.2729	-6.4261		0.59375	-3.3914	-2.7169	-3.9242	-1.9858		0.59375	-2.4895	-0.4244	-2.8894	-1.6504
0.597656	-3.1007	-3.354	4.0497	2.4927		0.597656	0.7992	0.8514	-6.9451	-6.2411		0.597656	-3.5035	-3.053	-4.0379	-1.9125		0.597656	-2.6156	-0.5517	-2.8832	-1.6589
0.601562	-3.0154	-3.3008	4.2202	2.4368		0.601562	0.9617	1.3378	-6.6526	-6.0588		0.601562	-3.6173	-3.3661	-4.1358	-1.8291		0.601562	-2.7585	-0.6896	-2.903	-1.7165
0.605469	-2.9586	-3.2824	4.3364	2.3432		0.605469	1.034	1.7729	-6.4272	-5.8883		0.605469	-3.7229	-3.6398	-4.1919	-1.7372		0.605469	-2.9087	-0.8244	-2.9541	-1.8186
0.609375	-2.9353	-3.3139	4.3707	2.2054		0.609375	1.0042	2.1154	-6.2962	-5.7421		0.609375	-3.8099	-3.8636	-4.1871	-1.641		0.609375	-3.0552	-0.9433	-3.0331	-1.9525
0.613281	-2.9463	-3.4068	4.3003	2.0211		0.613281	0.8689	2.3333	-6.281	-5.6332		0.613281	-3.8725	-4.0344	-4.1126	-1.5475		0.613281	-3.188	-1.0344	-3.1329	-2.0979
0.617188	-2.9865	-3.5649	4.1148	1.7927		0.617188	0.6307	2.4072	-6.3939	-5.5731		0.617188	-3.9085	-4.1578	-3.9719	-1.4641		0.617188	-3.2965	-1.0878	-3.2422	-2.2325
0.621094	-3.0482	-3.7851	3.8169	1.5283		0.621094	0.2996	2.332	-6.6386	-5.5695		0.621094	-3.9212	-4.2463	-3.7798	-1.3966		0.621094	-3.3724	-1.0964	-3.3476	-2.3369
0.625	-3.1225	-4.0585	3.4193	1.2407		0.625	-0.1117	2.1164	-7.0047	-5.6254		0.625	-3.916	-4.3161	-3.5596	-1.3491		0.625	-3.4098	-1.0584	-3.4364	-2.3969
0.628906	-3.2033	-4.3696	2.9439	0.9445		0.628906	-0.5876	1.7762	-7.4708	-5.7376		0.628906	-3.8995	-4.3826	-3.3387	-1.322		0.628906	-3.4066	-0.9769	-3.4965	-2.406
0.632812	-3.2897	-4.7033	2.4144	0.6536		0.632812	-1.1107	1.3341	-8.0029	-5.8971		0.632812	-3.876	-4.4569	-3.1434	-1.3122		0.632812	-3.3652	-0.8599	-3.5175	-2.365
0.636719	-3.3853	-5.0441	1.8533	0.3803		0.636719	-1.6638	0.8134	-8.5602	-6.0929		0.636719	-3.8471	-4.5437	-2.9925	-1.3133		0.636719	-3.2902	-0.7196	-3.4911	-2.2819
0.640625	-3.4988	-5.3819	1.2801	0.1269		0.640625	-2.2283	0.2389	-9.1006	-6.3094		0.640625	-3.8118	-4.6403	-2.8954	-1.3167		0.640625	-3.1888	-0.5701	-3.4117	-2.1685
0.644531	-3.6414	-5.7134	0.7111	-0.1092		0.644531	-2.7851	-0.3656	-9.5891	-6.5335		0.644531	-3.7677	-4.7377	-2.8495	-1.3123		0.644531	-3.0698	-0.4264	-3.2773	-2.0405
0.648438	-3.8229	-6.0421	0.1585	-0.3388		0.648438	-3.3142	-0.9761	-10.0021	-6.7506		0.648438	-3.7127	-4.8232	-2.8423	-1.2922		0.648438	-2.9408	-0.3021	-3.0924	-1.9123
0.652344	-4.0495	-6.3763	-0.3677	-0.5766		0.652344	-3.7977	-1.5714	-10.3324	-6.9484		0.652344	-3.648	-4.8838	-2.8541	-1.2503		0.652344	-2.809	-0.2074	-2.8673	-1.7971
0.65625	-4.3208	-6.7249	-0.8599	-0.8364		0.65625	-4.2197	-2.1327	-10.5871	-7.1182		0.65625	-3.5758	-4.9096	-2.8634	-1.1845		0.65625	-2.6795	-0.1474	-2.6198	-1.7017
0.660156	-4.6282	-7.0916	-1.3101	-1.1278		0.660156	-4.568	-2.6463	-10.7836	-7.2532		0.660156	-3.5006	-4.896	-2.851	-1.0954		0.660156	-2.5559	-0.1203	-2.3737	-1.6268
0.664062	-4.9563	-7.4723	-1.7107	-1.4523		0.664062	-4.8364	-3.1045	-10.9446	-7.3507		0.664062	-3.4272	-4.8456	-2.804	-0.987		0.664062	-2.4405	-0.1182	-2.1549	-1.5663
0.667969	-5.2841	-7.8545	-2.054	-1.8039		0.667969	-5.0238	-3.5049	-11.0905	-7.4111		0.667969	-3.3594	-4.767	-2.7169	-0.8664		0.667969	-2.3349	-0.1296	-1.9883	-1.5094
0.671875	-5.5893	-8.2198	-2.3313	-2.167		0.671875	-5.1345	-3.8505	-11.2354	-7.4372		0.671875	-3.2993	-4.673	-2.5928	-0.743		0.671875	-2.2404	-0.142	-1.8922	-1.4435
0.675781	-5.8488	-8.5487	-2.5373	-2.5227		0.675781	-5.1787	-4.1474	-11.3839	-7.4327		0.675781	-3.2477	-4.5779	-2.4416	-0.6265		0.675781	-2.1564	-0.146	-1.8725	-1.359
0.679688	-6.045	-8.8233	-2.6689	-2.8475		0.679688	-5.17	-4.404	-11.5305	-7.4021		0.679688	-3.2039	-4.4936	-2.2782	-0.5264		0.679688	-2.0812	-0.1375	-1.9206	-1.251
0.683594	-6.1652	-9.0311	-2.7297	-3.1196		0.683594	-5.1256	-4.6261	-11.6612	-7.3484		0.683594	-3.1684	-4.4291	-2.1185	-0.4503		0.683594	-2.01	-0.1147	-2.0141	-1.121
0.6875	-6.2062	-9.1677	-2.7279	-3.3188		0.6875	-5.0635	-4.8169	-11.7573	-7.2751		0.6875	-3.1419	-4.3888	-1.9788	-0.4017		0.6875	-1.9364	-0.0788	-2.1202	-0.9774
0.691406	-6.1736	-9.2335	-2.6759	-3.4308		0.691406	-5.0012	-4.9749	-11.8007	-7.187		0.691406	-3.1268	-4.3731	-1.8714	-0.381		0.691406	-1.8541	-0.0311	-2.2025	-0.8309
0.695312	-6.0809	-9.2344	-2.5894	-3.4486		0.695312	-4.9538	-5.0955	-11.7755	-7.0887		0.695312	-3.1253	-4.38	-1.8031	-0.3839		0.695312	-1.759	0.0293	-2.2295	-0.695
0.699219	-5.9447	-9.1812	-2.4854	-3.3769		0.699219	-4.9322	-5.1726	-11.6725	-6.9841		0.699219	-3.1392	-4.4065	-1.7763	-0.4045		0.699219	-1.6507	0.1041	-2.1817	-0.5819
0.703125	-5.7824	-9.0881	-2.3797	-3.2296		0.703125	-4.9427	-5.2012	-11.4903	-6.8784		0.703125	-3.1689	-4.4492	-1.7875	-0.4366		0.703125	-1.5331	0.1964	-2.0547	-0.5001
0.707031	-5.6071	-8.9683	-2.2837	-3.0316		0.707031	-4.9849	-5.18	-11.2347	-6.7749		0.707031	-3.2128	-4.5041	-1.8301	-0.475		0.707031	-1.4137	0.3098	-1.861	-0.4539
0.710938	-5.427	-8.836	-2.2057	-2.8118		0.710938	-5.052	-5.1098	-10.9168	-6.6757		0.710938	-3.2683	-4.5672	-1.8958	-0.516		0.710938	-1.302	0.4457	-1.6264	-0.4413
0.714844	-5.2453	-8.6999	-2.1464	-2.6016		0.714844	-5.1315	-4.9955	-10.5514	-6.5821		0.714844	-3.3305	-4.6342	-1.976	-0.559		0.714844	-1.2072	0.6033	-1.3833	-0.4545
0.71875	-5.0608	-8.5647	-2.1001	-2.4269		0.71875	-5.2069	-4.8434	-10.1533	-6.4912		0.71875	-3.3942	-4.7003	-2.0632	-0.6037		0.71875	-1.1356	0.7775	-1.164	-0.4829
0.722656	-4.8717	-8.4284	-2.058	-2.305		0.722656	-5.2579	-4.6603	-9.7344	-6.3981		0.722656	-3.4515	-4.7627	-2.1529	-0.651		0.722656	-1.0899	0.9601	-0.9939	-0.5136
0.726562	-4.6756	-8.2852	-2.0087	-2.2409		0.726562	-5.2669	-4.4539	-9.3038	-6.2943		0.726562	-3.4945	-4.8208	-2.2418	-0.7003		0.726562	-1.0664	1.1396	-0.8869	-0.5373
0.730469	-4.4712	-8.1256	-1.9421	-2.2283		0.730469	-5.2186	-4.2299	-8.8687	-6.1691		0.730469	-3.5146	-4.8762	-2.3282	-0.7503		0.730469	-1.0566	1.3037	-0.8434	-0.5472
0.734375	-4.2592	-7.9379	-1.8525	-2.2521		0.734375	-5.1025	-3.994	-8.4337	-6.0127		0.734375	-3.5059	-4.9324	-2.4102	-0.7995		0.734375	-1.0491	1.4429	-0.8519	-0.5417
0.738281	-4.043	-7.7115	-1.7356	-2.2935		0.738281	-4.9153	-3.7501	-8.0055	-5.8172		0.738281	-3.4655	-4.9925	-2.4848	-0.8464		0.738281	-1.0307	1.5513	-0.8927	-0.5218
0.742188	-3.8281	-7.4367	-1.5909	-2.3316		0.742188	-4.6605	-3.4998	-7.5911	-5.5823		0.742188	-3.3958	-5.0575	-2.5477	-0.8906		0.742188	-0.9917	1.6292	-0.943	-0.4895
0.746094	-3.6206	-7.1095	-1.4197	-2.3518		0.746094	-4.3491	-3.2425	-7.1993	-5.3112		0.746094	-3.3042	-5.1241	-2.5929	-0.9328		0.746094	-0.9265	1.6818	-0.9809	-0.4462
0.75	-3.4273	-6.732	-1.2254	-2.3432		0.75	-3.9972	-2.9753	-6.8369	-5.0148		0.75	-3.2023	-5.1846	-2.6148	-0.9736		0.75	-0.8357	1.7153	-0.9916	-0.3928
0.753906	-3.252	-6.3144	-1.013	-2.3021		0.753906	-3.6243	-2.6946	-6.5063	-4.7066		0.753906	-3.1027	-5.2279	-2.6081	-1.0125		0.753906	-0.7248	1.7361	-0.9685	-0.3303
0.757812	-3.0968	-5.873	-0.7906	-2.2323		0.757812	-3.2494	-2.3984	-6.2039	-4.3993		0.757812	-3.0168	-5.2415	-2.5703	-1.0473		0.757812	-0.6017	1.7476	-0.9139	-0.2619
0.761719	-2.961	-5.4268	-0.5655	-2.1403		0.761719	-2.8893	-2.0889	-5.9233	-4.106		0.761719	-2.9527	-5.2152	-2.5021	-1.0741		0.761719	-0.4757	1.7501	-0.8391	-0.193
0.765625	-2.8415	-4.9933	-0.3474	-2.0347		0.765625	-2.5532	-1.7744	-5.6533	-3.8355		0.765625	-2.9133	-5.1433	-2.4078	-1.088		0.765625	-0.356	1.7412	-0.7582	-0.1322
0.769531	-2.7333	-4.587	-0.1433	-1.9244		0.769531	-2.2431	-1.4642	-5.383	-3.5934		0.769531	-2.8961	-5.0281	-2.2952	-1.0854		0.769531	-0.25	1.7187	-0.6855	-0.0878
0.773438	-2.6285	-4.216	0.0413	-1.8167		0.773438	-1.9564	-1.1699	-5.1025	-3.3785		0.773438	-2.8933	-4.8782	-2.1746	-1.0655		0.773438	-0.1647	1.6833	-0.6312	-0.0667
0.777344	-2.5182	-3.8852	0.2035	-1.7157		0.777344	-1.6871	-0.8968	-4.8039	-3.1862		0.777344	-2.8942	-4.7064	-2.0571	-1.0301		0.777344	-0.1045	1.6384	-0.5981	-0.0725
0.78125	-2.3924	-3.5961	0.3426	-1.6251		0.78125	-1.4306	-0.6437	-4.4826	-3.0045		0.78125	-2.8872	-4.5267	-1.9535	-0.9827		0.78125	-0.0713	1.5914	-0.5828	-0.1035
0.785156	-2.2415	-3.3496	0.4604	-1.5457		0.785156	-1.1849	-0.401	-4.1368	-2.8194		0.785156	-2.8627	-4.3507	-1.8715	-0.9289		0.785156	-0.064	1.552	-0.5774	-0.1537
0.789062	-2.0596	-3.1449	0.5576	-1.4775		0.789062	-0.9518	-0.1561	-3.7711	-2.6142		0.789062	-2.814	-4.1846	-1.8138	-0.8746		0.789062	-0.0791	1.5312	-0.5711	-0.2126
0.792969	-1.8456	-2.9792	0.6359	-1.4197		0.792969	-0.7351	0.1015	-3.3933	-2.3757		0.792969	-2.7379	-4.0298	-1.778	-0.8247		0.792969	-0.1103	1.5378	-0.5559	-0.268
0.796875	-1.6042	-2.8466	0.6985	-1.3703		0.796875	-0.5401	0.3749	-3.0177	-2.0964		0.796875	-2.6354	-3.881	-1.7561	-0.7824		0.796875	-0.1498	1.5769	-0.5268	-0.3084
0.800781	-1.3443	-2.7381	0.7491	-1.3283		0.800781	-0.3721	0.6567	-2.661	-1.7762		0.800781	-2.5103	-3.7307	-1.7379	-0.7491		0.800781	-0.1892	1.646	-0.4831	-0.325
0.804688	-1.0794	-2.6418	0.7914	-1.2901		0.804688	-0.2357	0.9295	-2.3401	-1.4238		0.804688	-2.3679	-3.5698	-1.7114	-0.7237		0.804688	-0.219	1.7353	-0.4272	-0.3145
0.808594	-0.8229	-2.5468	0.8291	-1.2542		0.808594	-0.1326	1.1724	-2.0671	-1.0554		0.808594	-2.2142	-3.3912	-1.667	-0.7022		0.808594	-0.2323	1.8281	-0.3617	-0.2789
0.8125	-0.5871	-2.443	0.8631	-1.2162		0.8125	-0.0628	1.3644	-1.8483	-0.693		0.8125	-2.0555	-3.191	-1.5985	-0.6786		0.8125	-0.2247	1.9045	-0.2892	-0.2239
0.816406	-0.382	-2.3251	0.893	-1.1717		0.816406	-0.0229	1.4915	-1.6808	-0.3595		0.816406	-1.8969	-2.9702	-1.5034	-0.6457		0.816406	-0.197	1.9459	-0.2124	-0.1561
0.820312	-0.212	-2.1922	0.9141	-1.1166		0.820312	-0.0049	1.5513	-1.5553	-0.0766		0.820312	-1.7415	-2.7343	-1.3819	-0.5972		0.820312	-0.1538	1.9392	-0.1339	-0.0827
0.824219	-0.0783	-2.0492	0.9208	-1.0478		0.824219	0.0013	1.5514	-1.4559	0.1406		0.824219	-1.5906	-2.4914	-1.236	-0.5274		0.824219	-0.1043	1.8805	-0.0582	-0.0096
0.828125	0.0226	-1.9041	0.9085	-0.9659		0.828125	0.0075	1.5075	-1.3656	0.2859		0.828125	-1.4442	-2.2502	-1.0686	-0.4342		0.828125	-0.0586	1.7773	0.0078	0.057
0.832031	0.0972	-1.766	0.8752	-0.8754		0.832031	0.0242	1.4391	-1.2713	0.3622		0.832031	-1.3008	-2.0184	-0.8841	-0.317		0.832031	-0.0255	1.6482	0.0562	0.1103
0.835938	0.1531	-1.6421	0.8278	-0.7847		0.835938	0.0611	1.3643	-1.1666	0.3821		0.835938	-1.1606	-1.8024	-0.6883	-0.1781		0.835938	-0.0104	1.5186	0.0773	0.1431
0.839844	0.1976	-1.5361	0.7774	-0.7048		0.839844	0.1249	1.2984	-1.0514	0.365		0.839844	-1.0241	-1.6069	-0.4881	-0.0221		0.839844	-0.0128	1.4158	0.0632	0.1482
0.84375	0.2373	-1.4483	0.74	-0.645		0.84375	0.2201	1.2511	-0.9335	0.3354		0.84375	-0.8921	-1.4338	-0.2922	0.1444		0.84375	-0.0289	1.3613	0.0093	0.1212
0.847656	0.2761	-1.3772	0.7276	-0.6139		0.847656	0.3501	1.2283	-0.8206	0.3184		0.847656	-0.7656	-1.2828	-0.1095	0.3123		0.847656	-0.0514	1.3648	-0.0839	0.0598
0.851562	0.3153	-1.3204	0.7474	-0.6121		0.851562	0.5143	1.2341	-0.7185	0.3359		0.851562	-0.6441	-1.1524	0.0516	0.4707		0.851562	-0.0739	1.4251	-0.2086	-0.0349
0.855469	0.3522	-1.2761	0.7974	-0.6352		0.855469	0.7096	1.2711	-0.6266	0.4023		0.855469	-0.5266	-1.0384	0.1841	0.6078		0.855469	-0.093	1.5285	-0.3514	-0.1589
0.859375	0.384	-1.243	0.8702	-0.6737		0.859375	0.9302	1.3415	-0.5389	0.522		0.859375	-0.412	-0.9343	0.2824	0.7127		0.859375	-0.1099	1.654	-0.4955	-0.3042
0.863281	0.4055	-1.2191	0.9547	-0.7142		0.863281	1.1657	1.4457	-0.4431	0.6893		0.863281	-0.2986	-0.8337	0.3431	0.776		0.863281	-0.13	1.7779	-0.6242	-0.4596
0.867188	0.4145	-1.2006	1.0411	-0.7441		0.867188	1.4026	1.5815	-0.3265	0.8893		0.867188	-0.1866	-0.7301	0.3662	0.7917		0.867188	-0.1595	1.8776	-0.7254	-0.6107
0.871094	0.4113	-1.1822	1.1223	-0.7542		0.871094	1.6246	1.7441	-0.176	1.1043		0.871094	-0.0763	-0.6197	0.3544	0.759		0.871094	-0.2031	1.9336	-0.7919	-0.7413
0.875	0.4003	-1.1584	1.1951	-0.7406		0.875	1.8151	1.927	0.0159	1.3145		0.875	0.0307	-0.5033	0.3137	0.6824		0.875	-0.2616	1.9327	-0.8221	-0.8359
0.878906	0.389	-1.1232	1.2588	-0.7034		0.878906	1.9584	2.1207	0.2515	1.503		0.878906	0.133	-0.3863	0.2524	0.5716		0.878906	-0.3314	1.869	-0.8178	-0.8841
0.882812	0.3857	-1.0738	1.3178	-0.646		0.882812	2.0458	2.3176	0.5259	1.6559		0.882812	0.2294	-0.2791	0.1807	0.4401		0.882812	-0.4055	1.7456	-0.783	-0.884
0.886719	0.3968	-1.0075	1.3761	-0.5737		0.886719	2.077	2.5067	0.8292	1.7638		0.886719	0.3178	-0.1931	0.108	0.3045		0.886719	-0.4751	1.5756	-0.7242	-0.8437
0.890625	0.4256	-0.9231	1.4385	-0.4917		0.890625	2.0596	2.6786	1.1483	1.8224		0.890625	0.3956	-0.1384	0.0427	0.1807		0.890625	-0.5319	1.3799	-0.6499	-0.7811
0.894531	0.4706	-0.8197	1.5071	-0.4061		0.894531	2.0083	2.8242	1.4687	1.834		0.894531	0.459	-0.1205	-0.0105	0.0831		0.894531	-0.5697	1.1843	-0.5713	-0.7189
0.898438	0.5281	-0.6976	1.5816	-0.325		0.898438	1.9403	2.9352	1.7774	1.8078		0.898438	0.5022	-0.1373	-0.0504	0.0208		0.898438	-0.5872	1.0148	-0.5013	-0.6794
0.902344	0.5931	-0.5592	1.6559	-0.2567		0.902344	1.8705	3.0083	2.0636	1.7603		0.902344	0.5204	-0.181	-0.0806	-0.0023		0.902344	-0.5861	0.8921	-0.4503	-0.6771
0.90625	0.6603	-0.4084	1.7224	-0.2108		0.90625	1.8097	3.043	2.3195	1.7124		0.90625	0.5092	-0.2383	-0.107	0.0108		0.90625	-0.5733	0.8282	-0.426	-0.7157
0.910156	0.727	-0.2526	1.7709	-0.1935		0.910156	1.7631	3.0436	2.54	1.6869		0.910156	0.4688	-0.2948	-0.1362	0.0509		0.910156	-0.5569	0.8236	-0.4283	-0.7865
0.914062	0.7931	-0.099	1.7918	-0.2084		0.914062	1.731	3.0161	2.7219	1.7058		0.914062	0.404	-0.3379	-0.1731	0.1053		0.914062	-0.545	0.8685	-0.4512	-0.8701
0.917969	0.8607	0.0432	1.7785	-0.2523		0.917969	1.7113	2.9669	2.8633	1.7844		0.917969	0.3236	-0.3587	-0.2198	0.1585		0.917969	-0.5415	0.9445	-0.4846	-0.9451
0.921875	0.9337	0.1679	1.7284	-0.3154		0.921875	1.6997	2.9015	2.9623	1.9292		0.921875	0.2403	-0.3552	-0.2739	0.1966		0.921875	-0.5472	1.0295	-0.5161	-0.9914
0.925781	1.0146	0.2713	1.6447	-0.3856		0.925781	1.6939	2.8243	3.0184	2.1365		0.925781	0.1659	-0.3295	-0.3313	0.2088		0.925781	-0.5581	1.103	-0.5375	-0.998
0.929688	1.1047	0.3542	1.5371	-0.4511		0.929688	1.6911	2.7389	3.0307	2.3924		0.929688	0.1096	-0.2891	-0.3859	0.1913		0.929688	-0.5676	1.1501	-0.5456	-0.9644
0.933594	1.2002	0.4192	1.4196	-0.5035		0.933594	1.692	2.6499	2.9999	2.6747		0.933594	0.0748	-0.2432	-0.4322	0.1475		0.933594	-0.5698	1.1637	-0.5429	-0.9012
0.9375	1.2939	0.4723	1.3066	-0.5413		0.9375	1.6981	2.5617	2.9315	2.9571		0.9375	0.0598	-0.2013	-0.4665	0.0869		0.9375	-0.559	1.144	-0.5358	-0.8267
0.941406	1.3752	0.5207	1.2112	-0.567		0.941406	1.7125	2.4804	2.8352	3.2134		0.941406	0.0577	-0.1704	-0.4855	0.0227		0.941406	-0.5325	1.098	-0.5319	-0.7595
0.945312	1.4318	0.569	1.1406	-0.5862		0.945312	1.7387	2.4124	2.7269	3.4218		0.945312	0.0597	-0.1552	-0.4882	-0.0328		0.945312	-0.4915	1.0368	-0.5361	-0.7144
0.949219	1.4533	0.6217	1.098	-0.6027		0.949219	1.7795	2.3658	2.624	3.5675		0.949219	0.0577	-0.1569	-0.4755	-0.0704		0.949219	-0.4391	0.9728	-0.5494	-0.6977
0.953125	1.4342	0.6778	1.0821	-0.6172		0.953125	1.836	2.3488	2.5436	3.6435		0.953125	0.0467	-0.1737	-0.4488	-0.0871		0.953125	-0.3814	0.9172	-0.57	-0.7059
0.957031	1.3769	0.7345	1.0898	-0.6281		0.957031	1.9058	2.3701	2.4986	3.6521		0.957031	0.0264	-0.2014	-0.4111	-0.0859		0.957031	-0.3251	0.8784	-0.5952	-0.7275
0.960938	1.2901	0.7862	1.1174	-0.6329		0.960938	1.9836	2.4345	2.4944	3.6014		0.960938	0.0019	-0.2332	-0.3654	-0.0732		0.960938	-0.276	0.8609	-0.6233	-0.7481
0.964844	1.1886	0.827	1.16	-0.6303		0.964844	2.0601	2.5429	2.5273	3.5044		0.964844	-0.0187	-0.2623	-0.3167	-0.0576		0.964844	-0.2377	0.8628	-0.6551	-0.7549
0.96875	1.09	0.8526	1.2141	-0.62		0.96875	2.125	2.6881	2.586	3.3744		0.96875	-0.0262	-0.2816	-0.2699	-0.0471		0.96875	-0.2108	0.8786	-0.6939	-0.7408
0.972656	1.0093	0.8604	1.2756	-0.6037		0.972656	2.1681	2.8568	2.6539	3.2255		0.972656	-0.0136	-0.2856	-0.2304	-0.0468		0.972656	-0.1931	0.8976	-0.7445	-0.7053
0.976562	0.956	0.8515	1.3405	-0.5834		0.976562	2.1812	3.0294	2.7134	3.07		0.976562	0.0228	-0.2701	-0.2029	-0.0587		0.976562	-0.1823	0.9099	-0.8104	-0.6552
0.980469	0.933	0.8298	1.4043	-0.5594		0.980469	2.1591	3.1842	2.7503	2.9193		0.980469	0.0811	-0.2349	-0.1908	-0.0805		0.980469	-0.1772	0.9087	-0.8937	-0.6006
0.984375	0.9356	0.8021	1.4622	-0.5316		0.984375	2.0993	3.3008	2.7577	2.782		0.984375	0.1554	-0.1823	-0.1944	-0.1085		0.984375	-0.1772	0.893	-0.9927	-0.5512
0.988281	0.9554	0.7769	1.5082	-0.4983		0.988281	2.0026	3.3631	2.7357	2.6648		0.988281	0.2363	-0.1183	-0.212	-0.1387		0.988281	-0.1842	0.8667	-1.1009	-0.5136
0.992188	0.9817	0.7618	1.5376	-0.4579		0.992188	1.8734	3.3618	2.6925	2.5708		0.992188	0.3132	-0.0504	-0.2407	-0.1678		0.992188	-0.1995	0.8369	-1.2082	-0.4911
0.996094	1.0053	0.7631	1.5465	-0.4105		0.996094	1.72	3.2958	2.64	2.5008		0.996094	0.3777	0.0137	-0.2763	-0.1939		0.996094	-0.2232	0.8105	-1.3009	-0.4818
1	1.0203	0.7826	1.5351	-0.3562		1	1.5548	3.171	2.5907	2.4528		1	0.4242	0.0688	-0.315	-0.2162		1	-0.2534	0.7913	-1.3652	-0.4818
1.00391	1.0251	0.817	1.5068	-0.2968		1.00391	1.3918	2.9992	2.5536	2.4255		1.00391	0.4512	0.1121	-0.3537	-0.233		1.00391	-0.2857	0.7806	-1.3898	-0.4854
1.00781	1.02	0.8596	1.4682	-0.2368		1.00781	1.2465	2.7965	2.5332	2.4177		1.00781	0.4606	0.1446	-0.3902	-0.2415		1.00781	-0.3149	0.7767	-1.3685	-0.4851
1.01172	1.007	0.8986	1.4269	-0.1805		1.01172	1.1303	2.5807	2.5269	2.4285		1.01172	0.4559	0.169	-0.4223	-0.2371		1.01172	-0.3371	0.7778	-1.302	-0.4739
1.01562	0.9868	0.9236	1.3894	-0.134		1.01562	1.0486	2.3693	2.5273	2.4571		1.01562	0.4415	0.1884	-0.4489	-0.215		1.01562	-0.3511	0.784	-1.1985	-0.4461
1.01953	0.9587	0.9235	1.3584	-0.1042		1.01953	0.9996	2.178	2.5235	2.4999		1.01953	0.4212	0.2042	-0.4687	-0.1713		1.01953	-0.359	0.7968	-1.0714	-0.3998
1.02344	0.9199	0.8928	1.3317	-0.0976		1.02344	0.9738	2.0172	2.5052	2.551		1.02344	0.3988	0.2172	-0.4803	-0.1058		1.02344	-0.3661	0.8183	-0.9385	-0.3387
1.02734	0.8675	0.8295	1.3028	-0.1189		1.02734	0.9584	1.8918	2.4638	2.6004		1.02734	0.3784	0.2262	-0.4823	-0.0229		1.02734	-0.3786	0.8491	-0.8192	-0.2736
1.03125	0.8002	0.7379	1.2604	-0.1695		1.03125	0.939	1.8005	2.3969	2.6352		1.03125	0.3646	0.2303	-0.4739	0.0681		1.03125	-0.4007	0.8874	-0.7304	-0.2201
1.03516	0.7186	0.6274	1.192	-0.2485		1.03516	0.9049	1.736	2.3078	2.6443		1.03516	0.3626	0.2287	-0.4535	0.1553		1.03516	-0.4321	0.9279	-0.6845	-0.1947
1.03906	0.6286	0.5108	1.0877	-0.3516		1.03906	0.851	1.6891	2.2057	2.618		1.03906	0.377	0.2211	-0.4203	0.2265		1.03906	-0.4697	0.9628	-0.6862	-0.2097
1.04297	0.5402	0.4028	0.9431	-0.4724		1.04297	0.7785	1.6482	2.1027	2.5512		1.04297	0.4103	0.2088	-0.3734	0.2736		1.04297	-0.5075	0.9824	-0.7316	-0.2698
1.04688	0.4661	0.3173	0.762	-0.6039		1.04688	0.6928	1.6045	2.0105	2.4454		1.04688	0.4617	0.1938	-0.3119	0.2944		1.04688	-0.5395	0.9784	-0.8092	-0.3703
1.05078	0.4203	0.2648	0.5545	-0.7386		1.05078	0.6013	1.5517	1.9384	2.308		1.05078	0.5273	0.18	-0.2349	0.2932		1.05078	-0.5612	0.9462	-0.9026	-0.4974
1.05469	0.4138	0.251	0.3389	-0.8673		1.05469	0.5105	1.4874	1.8899	2.1483		1.05469	0.6009	0.1717	-0.1434	0.2805		1.05469	-0.5717	0.8855	-0.9945	-0.6328
1.05859	0.4508	0.2718	0.1347	-0.9817		1.05859	0.4252	1.4135	1.8601	1.9776		1.05859	0.6756	0.1753	-0.0398	0.2692		1.05859	-0.5727	0.803	-1.0713	-0.7585
1.0625	0.5253	0.317	-0.0377	-1.0734		1.0625	0.3489	1.3351	1.837	1.8047		1.0625	0.747	0.1951	0.0699	0.2706		1.0625	-0.5685	0.7113	-1.126	-0.861
1.06641	0.6228	0.3701	-0.1621	-1.1355		1.06641	0.2833	1.2596	1.8042	1.636		1.06641	0.8141	0.2347	0.1765	0.2932		1.06641	-0.5632	0.6244	-1.1595	-0.934
1.07031	0.7211	0.4136	-0.2271	-1.1635		1.07031	0.2291	1.1931	1.7448	1.4749		1.07031	0.8793	0.2939	0.2677	0.3393		1.07031	-0.5611	0.556	-1.1792	-0.9789
1.07422	0.7949	0.4312	-0.2287	-1.1576		1.07422	0.1866	1.1392	1.646	1.3246		1.07422	0.9471	0.3705	0.3311	0.4061		1.07422	-0.5657	0.515	-1.1951	-1.002
1.07812	0.8234	0.4151	-0.1702	-1.1217		1.07812	0.1543	1.0961	1.5048	1.1862		1.07812	1.0221	0.46	0.3563	0.4869		1.07812	-0.5789	0.5021	-1.2162	-1.0126
1.08203	0.794	0.3635	-0.0619	-1.0642		1.08203	0.1293	1.0583	1.3295	1.0613		1.08203	1.1065	0.5556	0.3378	0.5721		1.08203	-0.6006	0.5111	-1.2459	-1.0186
1.08594	0.7075	0.2836	0.0797	-0.9945		1.08594	0.106	1.0163	1.1384	0.9516		1.08594	1.1987	0.6503	0.2791	0.652		1.08594	-0.628	0.5303	-1.2819	-1.026
1.08984	0.5756	0.1855	0.2349	-0.9228		1.08984	0.0802	0.9615	0.9567	0.8582		1.08984	1.2945	0.7361	0.1909	0.7179		1.08984	-0.6561	0.5466	-1.3165	-1.0369
1.09375	0.4188	0.0826	0.3844	-0.8587		1.09375	0.0478	0.8892	0.8111	0.7806		1.09375	1.3865	0.806	0.0923	0.7631		1.09375	-0.6791	0.5474	-1.3402	-1.0497
1.09766	0.2594	-0.013	0.5112	-0.8094		1.09766	0.0077	0.7988	0.7219	0.7177		1.09766	1.4675	0.855	0.0061	0.7841		1.09766	-0.6908	0.5236	-1.3441	-1.0591
1.10156	0.1155	-0.0928	0.6026	-0.7825		1.10156	-0.0387	0.698	0.7006	0.6673		1.10156	1.53	0.8813	-0.046	0.7805		1.10156	-0.6887	0.4709	-1.3235	-1.0594
1.10547	-0.0002	-0.1519	0.6542	-0.7858		1.10547	-0.0873	0.5983	0.7428	0.6293		1.10547	1.5687	0.8879	-0.0492	0.7561		1.10547	-0.6743	0.3905	-1.2786	-1.0441
1.10938	-0.0851	-0.1906	0.6674	-0.8276		1.10938	-0.134	0.5136	0.8321	0.6056		1.10938	1.5822	0.8813	-0.0001	0.7179		1.10938	-0.6527	0.2882	-1.215	-1.0111
1.11328	-0.142	-0.2132	0.6483	-0.9124		1.11328	-0.1759	0.4554	0.942	0.5996		1.11328	1.5725	0.8706	0.0924	0.6761		1.11328	-0.6332	0.1727	-1.1431	-0.9642
1.11719	-0.1771	-0.2263	0.6061	-1.0407		1.11719	-0.2126	0.4304	1.0419	0.6152		1.11719	1.5458	0.8644	0.2084	0.6413		1.11719	-0.6248	0.0541	-1.0754	-0.9136
1.12109	-0.1987	-0.2381	0.546	-1.2029		1.12109	-0.2465	0.4386	1.1064	0.6536		1.12109	1.5113	0.8695	0.322	0.6216		1.12109	-0.6353	-0.0571	-1.024	-0.8735
1.125	-0.2133	-0.2546	0.4708	-1.3803		1.125	-0.2805	0.4742	1.1174	0.7122		1.125	1.4792	0.8889	0.4084	0.6214		1.125	-0.6682	-0.1518	-0.9962	-0.8577
1.12891	-0.2254	-0.2802	0.38	-1.5468		1.12891	-0.317	0.5264	1.0693	0.7838		1.12891	1.4588	0.9222	0.449	0.6401		1.12891	-0.7212	-0.2228	-0.9942	-0.8735
1.13281	-0.2347	-0.3151	0.2734	-1.6724		1.13281	-0.357	0.5813	0.9661	0.857		1.13281	1.4562	0.9664	0.4352	0.6731		1.13281	-0.787	-0.2668	-1.0127	-0.9202
1.13672	-0.2385	-0.3565	0.1525	-1.7323		1.13672	-0.3996	0.625	0.8203	0.9211		1.13672	1.4728	1.0167	0.371	0.7136		1.13672	-0.8536	-0.2835	-1.0415	-0.9874
1.14062	-0.2308	-0.3989	0.0245	-1.7114		1.14062	-0.4426	0.6443	0.6481	0.9665		1.14062	1.5055	1.0683	0.2699	0.7548		1.14062	-0.9087	-0.2757	-1.0686	-1.0581
1.14453	-0.2046	-0.4368	-0.0967	-1.6096		1.14453	-0.4821	0.6317	0.4656	0.9902		1.14453	1.5468	1.1163	0.1529	0.7923		1.14453	-0.9427	-0.2483	-1.0846	-1.1138
1.14844	-0.1538	-0.4656	-0.1951	-1.4431		1.14844	-0.5154	0.5859	0.2876	0.9949		1.14844	1.5861	1.1576	0.0425	0.8238		1.14844	-0.9527	-0.2082	-1.0854	-1.1389
1.15234	-0.0755	-0.4866	-0.2566	-1.2398		1.15234	-0.5406	0.5139	0.1252	0.9885		1.15234	1.6126	1.1907	-0.0409	0.8486		1.15234	-0.9438	-0.1621	-1.0732	-1.1249
1.15625	0.0286	-0.5034	-0.2737	-1.0318		1.15625	-0.558	0.4284	-0.013	0.9796		1.15625	1.6186	1.2161	-0.0833	0.867		1.15625	-0.9284	-0.1183	-1.0558	-1.0721
1.16016	0.1514	-0.5237	-0.2492	-0.8492		1.16016	-0.5687	0.3446	-0.1227	0.9744		1.16016	1.6017	1.2349	-0.0787	0.8791		1.16016	-0.9213	-0.0843	-1.0439	-0.9885
1.16406	0.2822	-0.5548	-0.1953	-0.7108		1.16406	-0.576	0.2765	-0.2036	0.9722		1.16406	1.5669	1.2503	-0.0287	0.8841		1.16406	-0.9346	-0.0667	-1.0471	-0.8874
1.16797	0.4084	-0.6027	-0.1303	-0.6228		1.16797	-0.5849	0.232	-0.2598	0.9657		1.16797	1.5261	1.2645	0.0589	0.8817		1.16797	-0.9734	-0.0682	-1.0709	-0.785
1.17188	0.5183	-0.664	-0.0746	-0.5811		1.17188	-0.6007	0.2095	-0.2992	0.9435		1.17188	1.4951	1.2791	0.1723	0.8723		1.17188	-1.0339	-0.0863	-1.1147	-0.6967
1.17578	0.6011	-0.7314	-0.0436	-0.5742		1.17578	-0.6284	0.2002	-0.3325	0.8921		1.17578	1.49	1.2945	0.2989	0.8585		1.17578	-1.1057	-0.1134	-1.172	-0.6332
1.17969	0.6499	-0.7911	-0.0449	-0.5906		1.17969	-0.6732	0.1913	-0.3711	0.8032		1.17969	1.5237	1.3101	0.4266	0.8436		1.17969	-1.174	-0.1398	-1.2332	-0.5993
1.18359	0.6598	-0.8274	-0.0771	-0.62		1.18359	-0.7383	0.17	-0.4261	0.6744		1.18359	1.6029	1.325	0.545	0.8323		1.18359	-1.2249	-0.1555	-1.2884	-0.5927
1.1875	0.6289	-0.8288	-0.1297	-0.6557		1.1875	-0.8237	0.1312	-0.5029	0.5111		1.1875	1.726	1.3379	0.6453	0.8284		1.1875	-1.2475	-0.1553	-1.3314	-0.6051
1.19141	0.5583	-0.7924	-0.1867	-0.6941		1.19141	-0.9264	0.0781	-0.601	0.3265		1.19141	1.8846	1.3486	0.7203	0.8341		1.19141	-1.2366	-0.1389	-1.3588	-0.6255
1.19531	0.4531	-0.7254	-0.232	-0.7329		1.19531	-1.0382	0.0221	-0.7109	0.1383		1.19531	2.0636	1.3573	0.7651	0.8495		1.19531	-1.1925	-0.1121	-1.3716	-0.643
1.19922	0.3217	-0.6453	-0.2524	-0.7705		1.19922	-1.1485	-0.0203	-0.8153	-0.0355		1.19922	2.2457	1.3649	0.7768	0.8732		1.19922	-1.1201	-0.0852	-1.3726	-0.6512
1.20312	0.1766	-0.5753	-0.2408	-0.8045		1.20312	-1.2437	-0.0347	-0.8931	-0.1784		1.20312	2.4127	1.3725	0.7564	0.9026		1.20312	-1.0294	-0.0695	-1.3652	-0.6484
1.20703	0.0322	-0.5367	-0.1993	-0.8326		1.20703	-1.3096	-0.0143	-0.9251	-0.2805		1.20703	2.549	1.3814	0.7099	0.9353		1.20703	-0.9341	-0.0753	-1.3516	-0.6389
1.21094	-0.0982	-0.5435	-0.1362	-0.8538		1.21094	-1.3336	0.0387	-0.8997	-0.3387		1.21094	2.644	1.3923	0.6481	0.9696		1.21094	-0.8477	-0.1072	-1.3338	-0.631
1.21484	-0.2048	-0.6005	-0.0625	-0.8677		1.21484	-1.3072	0.112	-0.8198	-0.3591		1.21484	2.6934	1.4051	0.5858	1.0054		1.21484	-0.7849	-0.1631	-1.3122	-0.6336
1.21875	-0.2804	-0.7001	0.0113	-0.8734		1.21875	-1.2294	0.1859	-0.7046	-0.3537		1.21875	2.7002	1.4193	0.5379	1.0426		1.21875	-0.7554	-0.2339	-1.2875	-0.6535
1.22266	-0.323	-0.8261	0.0793	-0.8698		1.22266	-1.1064	0.238	-0.5849	-0.338		1.22266	2.6732	1.4327	0.5172	1.0819		1.22266	-0.7643	-0.3057	-1.2604	-0.693
1.22656	-0.3341	-0.9581	0.1396	-0.8536		1.22656	-0.9508	0.2485	-0.4954	-0.3273		1.22656	2.6249	1.4429	0.5309	1.1224		1.22656	-0.8093	-0.364	-1.2329	-0.7486
1.23047	-0.3178	-1.0765	0.1929	-0.821		1.23047	-0.7803	0.2043	-0.4662	-0.333		1.23047	2.5697	1.4497	0.5789	1.1621		1.23047	-0.8825	-0.3969	-1.2092	-0.8113
1.23438	-0.2787	-1.1649	0.2411	-0.7702		1.23438	-0.614	0.1015	-0.5125	-0.3588		1.23438	2.5178	1.4538	0.6542	1.1974		1.23438	-0.9695	-0.3987	-1.1951	-0.8691
1.23828	-0.2221	-1.2154	0.2864	-0.701		1.23828	-0.4675	-0.0511	-0.6316	-0.402		1.23828	2.4761	1.4589	0.7449	1.225		1.23828	-1.055	-0.3703	-1.1967	-0.9105
1.24219	-0.1521	-1.2283	0.3301	-0.617		1.24219	-0.3528	-0.2343	-0.8013	-0.4518		1.24219	2.4458	1.4704	0.8368	1.2426		1.24219	-1.1236	-0.3197	-1.2184	-0.9265
1.24609	-0.0714	-1.2115	0.3719	-0.5241		1.24609	-0.2756	-0.4217	-0.9878	-0.4937		1.24609	2.4237	1.4933	0.9181	1.2498		1.24609	-1.1655	-0.2594	-1.2596	-0.9133
1.25	0.0162	-1.1782	0.4112	-0.4308		1.25	-0.2367	-0.5837	-1.1535	-0.5104		1.25	2.4053	1.5307	0.9811	1.248		1.25	-1.1777	-0.2038	-1.3142	-0.8724
1.25391	0.1066	-1.1447	0.4448	-0.3456		1.25391	-0.234	-0.6947	-1.2682	-0.4874		1.25391	2.3851	1.5817	1.0244	1.2397		1.25391	-1.1646	-0.1656	-1.3699	-0.8095
1.25781	0.1946	-1.1264	0.4689	-0.2771		1.25781	-0.265	-0.7377	-1.3166	-0.4153		1.25781	2.3602	1.6419	1.0525	1.2269		1.25781	-1.1353	-0.1523	-1.4112	-0.7342
1.26172	0.2738	-1.1339	0.4788	-0.232		1.26172	-0.3274	-0.7087	-1.3006	-0.2939		1.26172	2.33	1.7036	1.0728	1.2105		1.26172	-1.1014	-0.1648	-1.4229	-0.6584
1.26562	0.3366	-1.1704	0.4704	-0.2106		1.26562	-0.42	-0.6165	-1.2376	-0.1349		1.26562	2.2975	1.7568	1.0922	1.1894		1.26562	-1.0724	-0.1971	-1.3962	-0.5943
1.26953	0.376	-1.231	0.4417	-0.2086		1.26953	-0.5409	-0.4811	-1.1559	0.0394		1.26953	2.2685	1.7922	1.1144	1.1617		1.26953	-1.0535	-0.2383	-1.3302	-0.5522
1.27344	0.3871	-1.3043	0.3951	-0.2149		1.27344	-0.6864	-0.3279	-1.086	0.199		1.27344	2.2501	1.8025	1.1382	1.125		1.27344	-1.0466	-0.277	-1.2334	-0.5372
1.27734	0.3672	-1.3759	0.3377	-0.2147		1.27734	-0.8467	-0.1807	-1.0524	0.313		1.27734	2.2486	1.7848	1.1582	1.0786		1.27734	-1.0494	-0.3026	-1.121	-0.5494
1.28125	0.3183	-1.4321	0.2817	-0.1961		1.28125	-1.008	-0.0576	-1.0708	0.3578		1.28125	2.268	1.7416	1.1671	1.0236		1.28125	-1.0586	-0.3097	-1.0106	-0.5837
1.28516	0.2473	-1.4636	0.2421	-0.1521		1.28516	-1.152	0.0325	-1.143	0.3232		1.28516	2.3078	1.6805	1.1592	0.9628		1.28516	-1.0715	-0.2981	-0.9168	-0.6321
1.28906	0.1634	-1.4674	0.2351	-0.0854		1.28906	-1.2604	0.0899	-1.2602	0.2154		1.28906	2.3639	1.6141	1.1322	0.9003		1.28906	-1.0862	-0.2714	-0.8491	-0.6864
1.29297	0.0795	-1.4452	0.2731	-0.0051		1.29297	-1.3179	0.1219	-1.4057	0.0561		1.29297	2.4289	1.556	1.0892	0.841		1.29297	-1.1021	-0.2375	-0.8105	-0.7389
1.29688	0.0084	-1.403	0.3612	0.0722		1.29688	-1.317	0.1372	-1.559	-0.122		1.29688	2.4944	1.5198	1.0373	0.7888		1.29688	-1.1203	-0.2037	-0.7983	-0.7828
1.30078	-0.0383	-1.349	0.4953	0.1298		1.30078	-1.2581	0.1435	-1.7021	-0.2842		1.30078	2.5515	1.5146	0.9868	0.7475		1.30078	-1.1415	-0.1761	-0.807	-0.8112
1.30469	-0.051	-1.2917	0.6627	0.1527		1.30469	-1.1517	0.1445	-1.8188	-0.401		1.30469	2.5923	1.5426	0.9488	0.7207		1.30469	-1.166	-0.1573	-0.8313	-0.8177
1.30859	-0.0259	-1.2382	0.8436	0.1299		1.30859	-1.0144	0.1396	-1.8971	-0.4561		1.30859	2.6112	1.5986	0.9322	0.7107		1.30859	-1.1924	-0.1478	-0.8671	-0.7982
1.3125	0.0365	-1.194	1.0157	0.0582		1.3125	-0.8658	0.1248	-1.9278	-0.45		1.3125	2.606	1.6711	0.9418	0.7191		1.3125	-1.2168	-0.147	-0.9115	-0.7522
1.31641	0.129	-1.1621	1.1585	-0.0577		1.31641	-0.7247	0.094	-1.9059	-0.4004		1.31641	2.5775	1.7447	0.9765	0.7451		1.31641	-1.2344	-0.1546	-0.9622	-0.6842
1.32031	0.2396	-1.1421	1.2585	-0.2046		1.32031	-0.6051	0.0407	-1.8307	-0.336		1.32031	2.5299	1.8047	1.0298	0.7863		1.32031	-1.2409	-0.1716	-1.0168	-0.6044
1.32422	0.3549	-1.13	1.3106	-0.3616		1.32422	-0.5159	-0.0382	-1.7088	-0.2888		1.32422	2.4696	1.8416	1.0915	0.8384		1.32422	-1.2343	-0.1985	-1.0721	-0.5258
1.32812	0.4627	-1.1192	1.3185	-0.5033		1.32812	-0.4598	-0.1414	-1.5529	-0.2836		1.32812	2.4031	1.8526	1.1492	0.8959		1.32812	-1.2159	-0.2338	-1.1245	-0.4624
1.33203	0.5531	-1.1008	1.293	-0.604		1.33203	-0.4338	-0.2623	-1.3821	-0.3305		1.33203	2.3363	1.8438	1.1933	0.9529		1.33203	-1.1898	-0.273	-1.1704	-0.4258
1.33594	0.6222	-1.068	1.2482	-0.6425		1.33594	-0.4327	-0.3877	-1.2188	-0.4224		1.33594	2.2727	1.8275	1.218	1.0039		1.33594	-1.1619	-0.3083	-1.2063	-0.4222
1.33984	0.6701	-1.0192	1.1968	-0.6069		1.33984	-0.4494	-0.4985	-1.0833	-0.5367		1.33984	2.2143	1.8185	1.2227	1.0439		1.33984	-1.1383	-0.3309	-1.2293	-0.4514
1.34375	0.6988	-0.9586	1.1482	-0.4971		1.34375	-0.4775	-0.5733	-0.9914	-0.6433		1.34375	2.1611	1.8307	1.2117	1.0697		1.34375	-1.1245	-0.335	-1.2372	-0.5062
1.34766	0.7115	-0.8989	1.1082	-0.3242		1.34766	-0.5123	-0.5922	-0.9515	-0.7123		1.34766	2.113	1.8718	1.1924	1.0796		1.34766	-1.1245	-0.3201	-1.2293	-0.5735
1.35156	0.7098	-0.8561	1.0805	-0.1088		1.35156	-0.5506	-0.5416	-0.9639	-0.7223		1.35156	2.0693	1.9422	1.1719	1.0737		1.35156	-1.1408	-0.2927	-1.2075	-0.6376
1.35547	0.695	-0.8475	1.0671	0.1237		1.35547	-0.5911	-0.4184	-1.0221	-0.6661		1.35547	2.0304	2.0342	1.1578	1.0545		1.35547	-1.1725	-0.2646	-1.1773	-0.6832
1.35938	0.6669	-0.8848	1.0691	0.3493		1.35938	-0.6315	-0.2318	-1.1152	-0.5498		1.35938	1.9984	2.1347	1.155	1.026		1.35938	-1.2156	-0.248	-1.1473	-0.6997
1.36328	0.6249	-0.9713	1.0861	0.5466		1.36328	-0.6689	-0.0012	-1.2312	-0.3914		1.36328	1.9761	2.2287	1.1662	0.9943		1.36328	-1.2624	-0.253	-1.1257	-0.683
1.36719	0.5688	-1.0981	1.1158	0.7016		1.36719	-0.6988	0.2462	-1.3583	-0.2159		1.36719	1.9676	2.3022	1.1916	0.9655		1.36719	-1.3027	-0.2829	-1.118	-0.6365
1.37109	0.5009	-1.2445	1.1532	0.8056		1.37109	-0.7171	0.4803	-1.486	-0.0472		1.37109	1.9753	2.3459	1.2282	0.9457		1.37109	-1.3267	-0.3351	-1.124	-0.5692
1.375	0.4261	-1.3818	1.1913	0.8561		1.375	-0.7215	0.674	-1.6068	0.0943		1.375	2.0001	2.3567	1.2713	0.9394		1.375	-1.3269	-0.4004	-1.1385	-0.4943
1.37891	0.3527	-1.4783	1.2235	0.8552		1.37891	-0.7137	0.8062	-1.7139	0.1963		1.37891	2.04	2.3376	1.3148	0.9488		1.37891	-1.3006	-0.4673	-1.1537	-0.4255
1.38281	0.2919	-1.5066	1.2432	0.8072		1.38281	-0.6981	0.8672	-1.8032	0.2542		1.38281	2.0907	2.297	1.3527	0.9732		1.38281	-1.2514	-0.5244	-1.1623	-0.3747
1.38672	0.2558	-1.4522	1.2483	0.7194		1.38672	-0.6805	0.8584	-1.8711	0.271		1.38672	2.1469	2.2459	1.3806	1.0093		1.38672	-1.187	-0.5628	-1.1603	-0.35
1.39062	0.2546	-1.317	1.2419	0.6003		1.39062	-0.6662	0.7939	-1.9165	0.2545		1.39062	2.2036	2.1949	1.3957	1.0514		1.39062	-1.1186	-0.5786	-1.1488	-0.3543
1.39453	0.2941	-1.1182	1.2313	0.461		1.39453	-0.6559	0.6941	-1.9391	0.2141		1.39453	2.2581	2.1519	1.3987	1.0909		1.39453	-1.0576	-0.5731	-1.133	-0.3846
1.39844	0.3741	-0.8845	1.2287	0.314		1.39844	-0.6468	0.5837	-1.9398	0.1588		1.39844	2.3092	2.1191	1.3921	1.119		1.39844	-1.0132	-0.5512	-1.1197	-0.432
1.40234	0.4857	-0.6477	1.2459	0.1739		1.40234	-0.6314	0.4834	-1.9198	0.0946		1.40234	2.3584	2.0938	1.3799	1.1271		1.40234	-0.9923	-0.5202	-1.1157	-0.4844
1.40625	0.6147	-0.437	1.291	0.056		1.40625	-0.6019	0.4062	-1.88	0.0247		1.40625	2.4074	2.0702	1.3658	1.1091		1.40625	-0.9976	-0.486	-1.1233	-0.5281
1.41016	0.7434	-0.2733	1.3667	-0.0256		1.41016	-0.5532	0.357	-1.8213	-0.0496		1.41016	2.4579	2.0417	1.3525	1.0625		1.41016	-1.0275	-0.4525	-1.1407	-0.5507
1.41406	0.8542	-0.1673	1.4677	-0.0597		1.41406	-0.4849	0.3313	-1.744	-0.1277		1.41406	2.5103	2.0039	1.3406	0.9889		1.41406	-1.0753	-0.4213	-1.162	-0.5444
1.41797	0.9335	-0.1204	1.5833	-0.0413		1.41797	-0.403	0.3191	-1.6496	-0.2073		1.41797	2.5633	1.9564	1.3285	0.8947		1.41797	-1.1304	-0.3909	-1.1767	-0.5063
1.42188	0.9735	-0.1267	1.7	0.0282		1.42188	-0.3199	0.3091	-1.541	-0.2828		1.42188	2.6135	1.9041	1.3131	0.7901		1.42188	-1.18	-0.3595	-1.1748	-0.4394
1.42578	0.9733	-0.1759	1.804	0.1402		1.42578	-0.2494	0.2928	-1.423	-0.3475		1.42578	2.6561	1.8549	1.2902	0.6876		1.42578	-1.2135	-0.3261	-1.1491	-0.3511
1.42969	0.9372	-0.2561	1.8852	0.2823		1.42969	-0.2025	0.2696	-1.3027	-0.3948		1.42969	2.685	1.818	1.2577	0.6004		1.42969	-1.225	-0.2918	-1.0989	-0.2516
1.43359	0.8734	-0.3559	1.9379	0.4402		1.43359	-0.1853	0.246	-1.1889	-0.4212		1.43359	2.696	1.8003	1.2162	0.5393		1.43359	-1.2152	-0.2605	-1.031	-0.1542
1.4375	0.7897	-0.4652	1.9618	0.5998		1.4375	-0.1933	0.2357	-1.0909	-0.4264		1.4375	2.6877	1.8049	1.1688	0.5119		1.4375	-1.1908	-0.2367	-0.9584	-0.0721
1.44141	0.6934	-0.5754	1.961	0.7475		1.44141	-0.2146	0.2545	-1.0181	-0.4133		1.44141	2.6634	1.8297	1.1222	0.5207		1.44141	-1.1629	-0.2242	-0.8968	-0.0175
1.44531	0.5914	-0.6777	1.9424	0.8723		1.44531	-0.2331	0.3142	-0.976	-0.387		1.44531	2.6304	1.8694	1.0842	0.5633		1.44531	-1.1434	-0.2255	-0.8593	0.0023
1.44922	0.4885	-0.7639	1.9145	0.9657		1.44922	-0.2336	0.4191	-0.9673	-0.352		1.44922	2.598	1.9157	1.0627	0.633		1.44922	-1.1411	-0.2409	-0.8536	-0.0141
1.45312	0.39	-0.8252	1.8878	1.0215		1.45312	-0.2071	0.5625	-0.9892	-0.3118		1.45312	2.5738	1.9607	1.0627	0.7196		1.45312	-1.1607	-0.2682	-0.8781	-0.0619
1.45703	0.3011	-0.8552	1.8715	1.0381		1.45703	-0.1541	0.7294	-1.0355	-0.2689		1.45703	2.5624	1.9985	1.0857	0.8121		1.45703	-1.2013	-0.3047	-0.9231	-0.1305
1.46094	0.2251	-0.8499	1.8735	1.0174		1.46094	-0.0837	0.8979	-1.0958	-0.2247		1.46094	2.562	2.0257	1.1283	0.8989		1.46094	-1.2579	-0.3465	-0.9746	-0.206
1.46484	0.1648	-0.8111	1.8967	0.9652		1.46484	-0.0129	1.0472	-1.1585	-0.1823		1.46484	2.5655	2.0421	1.1821	0.9715		1.46484	-1.3216	-0.3889	-1.0177	-0.2738
1.46875	0.1208	-0.7465	1.9388	0.8898		1.46875	0.0403	1.1587	-1.2137	-0.1435		1.46875	2.5627	2.0505	1.2366	1.0241		1.46875	-1.3822	-0.4255	-1.0418	-0.3212
1.47266	0.0941	-0.6682	1.9927	0.8011		1.47266	0.0589	1.2214	-1.2551	-0.1091		1.47266	2.5433	2.0555	1.2803	1.0542		1.47266	-1.4301	-0.4502	-1.0429	-0.3392
1.47656	0.0847	-0.5911	2.0486	0.7087		1.47656	0.0312	1.2324	-1.2814	-0.0792		1.47656	2.5012	2.0621	1.3041	1.063		1.47656	-1.4582	-0.4571	-1.0248	-0.3251
1.48047	0.0919	-0.5305	2.0978	0.6197		1.48047	-0.0462	1.1969	-1.2966	-0.0506		1.48047	2.436	2.0754	1.3036	1.054		1.48047	-1.4648	-0.4429	-0.9971	-0.2813
1.48438	0.1155	-0.4981	2.1363	0.54		1.48438	-0.1684	1.1259	-1.3071	-0.0195		1.48438	2.3553	2.0983	1.2794	1.0323		1.48438	-1.453	-0.4077	-0.9717	-0.2159
1.48828	0.154	-0.5003	2.1637	0.474		1.48828	-0.3225	1.0342	-1.3193	0.0178		1.48828	2.2714	2.1309	1.2375	1.0024		1.48828	-1.4304	-0.355	-0.9598	-0.1391
1.49219	0.2045	-0.5398	2.1848	0.4257		1.49219	-0.488	0.9383	-1.3382	0.0623		1.49219	2.1984	2.1708	1.1876	0.9683		1.49219	-1.4076	-0.2905	-0.9684	-0.0616
1.49609	0.2628	-0.6134	2.2052	0.3975		1.49609	-0.6411	0.8536	-1.3641	0.1106		1.49609	2.1485	2.2132	1.1403	0.9323		1.49609	-1.3954	-0.2209	-0.999	0.0086
